# Supplementary material for: Association Analysis and Meta-Analysis of Multi-Allelic Variants for Large-Scale Sequence Data
Source: Genes (Basel). 2020 May 25;11(5):586. doi: 10.3390/genes11050586 (PMC7288273; doi:10.3390/genes11050586)
Supplement: Supplementary file 1 [file genes-11-00586-s001.zip]

Archive with 10 entries (9 files):
- genes-805832-supplementary/
- __MACOSX/._genes-805832-supplementary
- genes-805832-supplementary/.DS_Store
- __MACOSX/genes-805832-supplementary/._.DS_Store
- genes-805832-supplementary/~$lti-allelic-meta-analysis-Supplemental-Material-revision.docx
- __MACOSX/genes-805832-supplementary/._~$lti-allelic-meta-analysis-Supplemental-Material-revision.docx
- genes-805832-supplementary/TableS3.xlsx
- __MACOSX/genes-805832-supplementary/._TableS3.xlsx
- genes-805832-supplementary/multi-allelic-meta-analysis-Supplemental-Material-revision.docx
- __MACOSX/genes-805832-supplementary/._multi-allelic-meta-analysis-Supplemental-Material-revision.docx
