# Supplementary material for: Association Analysis and Meta-Analysis of Multi-Allelic Variants for Large-Scale Sequence Data
Source: Genes (Basel). 2020 May 25;11(5):586. doi: 10.3390/genes11050586 (PMC7288273; doi:10.3390/genes11050586)
Supplement: Supplementary file 1 [file genes-11-00586-s001.zip › genes-805832-supplementary/TableS3.xlsx]

## Sheet: Table S3-1
Single Variant Results for Variants in Genes from Table 5
CHROM	POS	REF	ALT	AF	STAT	PVALUE	BETA	SD	N	ANNO	GENE
16	74705726	C	G	0.00965	2.79	0.09485	0.122	0.0728	9878	Downstream	MLKL
16	74705735	A	G	0.000995	1.22	0.26865	-0.21	0.1901	13920	Downstream	MLKL
16	74705768	C	T	0.0119	0.0539	0.81636	0.0126	0.0542	14518	Utr3	MLKL
16	74705771	T	C	0.000114	0.586	0.44382	-0.395	0.5152	16549	Utr3	MLKL
16	74705809	G	T	0.000244	0.696	0.40411	-0.293	0.3516	16549	Utr3	MLKL
16	74705879	T	C	0.000539	3.32	0.06825	1.1	0.6051	2535	Utr3	MLKL
16	74705961	T	C	0.124	0.0894	0.76496	0.00498	0.0167	16549	Utr3	MLKL
16	74705963	A	G	0.00872	0.765	0.38162	0.0552	0.0631	14518	Utr3	MLKL
16	74706061	C	A	0.000163	0.187	0.66526	0.186	0.4302	16549	Utr3	MLKL
16	74706153	G	T	0.000389	3.34	0.06775	-0.509	0.2788	16549	Utr3	MLKL
16	74706298	A	T	0.562	0.0135	0.9076	-0.00129	0.0111	16549	Utr3	MLKL
16	74706315	T	C	0.00153	2.37	0.12382	-0.236	0.1532	13920	Utr3	MLKL
16	74706349	T	C	0.125	0.0911	0.76273	0.00503	0.0166	16549	Utr3	MLKL
16	74706373	A	G	0.000219	0.000501	0.98214	-0.00832	0.3715	16549	Utr3	MLKL
16	74706385	G	A	0.0107	1.02	0.31178	0.0541	0.0535	16549	Utr3	MLKL
16	74706540	C	A	0.00013	0.0313	0.85953	-0.0854	0.4824	16549	Intron	MLKL
16	74706558	G	A	1.35e-05	0.188	0.66466	0.649	1.4977	16549	Intron	MLKL
16	74706635	T	A	0.00248	0.636	0.42507	-0.114	0.1431	9878	Intron	MLKL
16	74706736	A	C	0.563	0.0173	0.8955	-0.00146	0.0111	16549	Intron	MLKL
16	74706882	C	G	0.000708	2.24	0.13408	0.791	0.5279	2535	Intron	MLKL
16	74706958	T	G	0.00143	0.0613	0.80453	-0.0377	0.1524	15042	Intron	MLKL
16	74707037	A	G	0.699	0.0356	0.85034	0.00226	0.012	16549	Intron	MLKL
16	74707042	T	A	0.0107	1.01	0.31403	0.0537	0.0534	16549	Intron	MLKL
16	74707179	G	A	0.000357	0.923	0.33671	0.715	0.7438	2535	Intron	MLKL
16	74707198	C	A	0.00153	2.34	0.12572	-0.235	0.1532	13920	Intron	MLKL
16	74707230	C	G	0.000246	0.212	0.64558	0.161	0.3504	16549	Intron	MLKL
16	74707258	G	A	0.000175	0.448	0.50346	0.278	0.4157	16549	Intron	MLKL
16	74707352	G	A	0.0155	0.00436	0.94736	0.00294	0.0445	16549	Intron	MLKL
16	74707384	G	A	3.81e-05	0.0371	0.84729	-0.171	0.8901	16549	Intron	MLKL
16	74707413	G	T	0.129	0.158	0.69145	-0.00651	0.0164	16549	Intron	MLKL
16	74707468	G	C	4.68e-05	3.11	0.07802	-1.42	0.8037	16549	Intron	MLKL
16	74707475	G	C	0.000432	0.308	0.57901	0.16	0.2886	13920	Intron	MLKL
16	74707511	A	C	0.000309	0.00133	0.97093	-0.0114	0.3126	16549	Intron	MLKL
16	74707519	G	A	5.79e-05	1.23	0.26718	0.801	0.7223	16549	Intron	MLKL
16	74707534	A	C	0.00608	0.445	0.50475	0.0505	0.0757	14444	Intron	MLKL
16	74707558	C	T	0.00133	0.11	0.74011	0.128	0.3853	2535	Intron	MLKL
16	74707586	A	C	0.00551	0.0764	0.78223	-0.0205	0.0743	16549	Intron	MLKL
16	74707620	A	G	0.00608	0.446	0.50414	0.0505	0.0757	14444	Intron	MLKL
16	74707626	AAGAT	A	0.000481	1.25	0.26368	0.28	0.2507	16549	Deletion	MLKL
16	74707666	GAGAT	G	0.0107	0.983	0.32142	0.0529	0.0533	16549	Deletion	MLKL
16	74707691	A	C	0.00912	0.147	0.70105	0.0634	0.165	2031	Intron	MLKL
16	74707770	T	C	0.000101	0.226	0.6343	-0.26	0.5474	16549	Intron	MLKL
16	74707850	TA	T	0.499	0.147	0.70102	0.00422	0.011	16549	Deletion	MLKL
16	74707939	C	T	0.12	0.000332	0.98546	-0.000308	0.0169	16549	Intron	MLKL
16	74707964	T	C	0.0253	0.612	0.43401	-0.0274	0.035	16549	Intron	MLKL
16	74707988	T	G	0.000536	0.227	0.63382	-0.113	0.2375	16549	Intron	MLKL
16	74707992	G	C	2.42e-05	0.0201	0.88722	0.159	1.1177	16549	Intron	MLKL
16	74708026	T	A	0.00154	2.36	0.12467	-0.234	0.1526	13920	Intron	MLKL
16	74708047	T	A	0.125	0.0016	0.96811	-0.000665	0.0166	16549	Intron	MLKL
16	74708054	C	CT	0.411	0.51	0.47498	-0.00798	0.0112	16549	Insertion	MLKL
16	74708081	CT	C	0.000445	0.323	0.56995	0.148	0.2606	16549	Deletion	MLKL
16	74708122	G	A	0.00037	0.00449	0.94658	-0.0192	0.2859	16549	Intron	MLKL
16	74708132	C	T	2.85e-05	1.23	0.2678	1.14	1.029	16549	Intron	MLKL
16	74708222	T	G	0.000178	0.369	0.54344	0.25	0.4115	16549	Intron	MLKL
16	74708247	C	T	0.00648	1.55	0.21333	0.0866	0.0696	16025	Intron	MLKL
16	74708342	C	T	0.000187	1.58	0.2087	-0.506	0.4023	16549	Intron	MLKL
16	74708354	A	ATT	0.00533	0.565	0.45223	0.0568	0.0755	16549	Insertion	MLKL
16	74708371	G	A	0.00683	7.35	0.00672	0.194	0.0714	14444	Intron	MLKL
16	74708397	G	A	0.0111	1.25	0.26371	0.0585	0.0524	16549	Intron	MLKL
16	74708403	A	G	0.12	0.000437	0.98332	-0.000354	0.0169	16549	Intron	MLKL
16	74708417	G	A	0.0111	1.25	0.26336	0.0586	0.0523	16549	Intron	MLKL
16	74708605	G	C	0.00155	2.34	0.12571	-0.233	0.1523	13920	Intron	MLKL
16	74708761	G	A	0.000444	0.803	0.37018	-0.234	0.2608	16549	Intron	MLKL
16	74708810	G	T	0.000468	0.953	0.32887	-0.248	0.254	16549	Intron	MLKL
16	74708886	A	G	0.00612	0.449	0.50281	0.0506	0.0755	14444	Synonymous	MLKL
16	74708906	T	G	0.000692	0.0812	0.77562	-0.0596	0.2091	16549	Nonsynonymous	MLKL
16	74708935	T	G	2.81e-05	0.931	0.33463	1	1.0378	16549	Nonsynonymous	MLKL
16	74709043	C	T	0.000258	0.0894	0.76494	-0.102	0.342	16549	Intron	MLKL
16	74709075	C	T	0.000501	2.12	0.14513	-0.382	0.2623	14518	Intron	MLKL
16	74709206	G	A	0.119	0.000178	0.98936	-0.000226	0.017	16549	Intron	MLKL
16	74709207	G	A	0.0185	0.993	0.31903	-0.0406	0.0408	16549	Intron	MLKL
16	74709233	C	A	0.0108	1.05	0.30594	0.0545	0.0532	16549	Nonsynonymous	MLKL
16	74709263	G	T	0.000594	1.38	0.23943	0.678	0.5764	2535	Nonsynonymous	MLKL
16	74709394	G	T	4.98e-05	0.00157	0.96838	0.0356	0.8991	12413	Intron	MLKL
16	74709404	C	G	4.73e-05	0.354	0.55163	0.476	0.7995	16549	Intron	MLKL
16	74709580	G	A	5.32e-05	0.26	0.60995	-0.385	0.7539	16549	Nonsynonymous	MLKL
16	74709590	CTCTG	C	0.000493	2.23	0.13492	0.37	0.2477	16549	Frameshift	MLKL
16	74709737	C	A	0.435	0.162	0.68751	-0.00446	0.0111	16549	Intron	MLKL
16	74709800	G	T	0.00852	0.071	0.78984	-0.0206	0.0774	9878	Intron	MLKL
16	74709845	G	T	0.00167	2.37	0.12334	-0.226	0.1467	13920	Intron	MLKL
16	74709851	T	C	0.00939	1.96	0.16196	-0.0797	0.057	16549	Intron	MLKL
16	74709940	T	C	0.477	0.3	0.58399	-0.00603	0.011	16549	Intron	MLKL
16	74710017	C	T	0.000127	0.232	0.63039	0.235	0.4886	16549	Intron	MLKL
16	74710039	G	A	0.00204	2.15	0.14286	0.191	0.1303	14444	Intron	MLKL
16	74710047	G	A	6.28e-05	0.268	0.60438	0.359	0.6937	16549	Intron	MLKL
16	74710215	A	G	0.00516	2.52	0.11253	0.138	0.0868	12937	Intron	MLKL
16	74710231	T	C	2.66e-05	0.128	0.72007	0.382	1.0655	16549	Intron	MLKL
16	74710236	G	C	0.000431	0.313	0.57555	0.162	0.2888	13920	Intron	MLKL
16	74710254	T	C	0.6	0.00377	0.95106	0.000689	0.0112	16549	Intron	MLKL
16	74710316	A	G	8.27e-05	1.41	0.23533	0.717	0.6043	16549	Intron	MLKL
16	74710443	G	T	0.000994	0.463	0.49632	-0.124	0.1829	15042	Intron	MLKL
16	74710505	G	A	0.00115	0.17	0.68029	-0.0728	0.1766	13920	Intron	MLKL
16	74710622	C	T	0.00026	2.59	0.10774	-0.548	0.3409	16549	Intron	MLKL
16	74710639	G	A	0.00107	0.313	0.57573	0.0943	0.1685	16549	Intron	MLKL
16	74710649	T	C	0.000547	0.233	0.62906	0.114	0.2351	16549	Intron	MLKL
16	74710686	A	G	2.4e-05	0.127	0.72187	0.399	1.121	16549	Intron	MLKL
16	74710728	T	C	0.572	0.377	0.53931	-0.00682	0.0111	16549	Intron	MLKL
16	74710758	T	C	0.000121	0.92	0.33738	0.48	0.5007	16549	Intron	MLKL
16	74710796	A	G	0.000411	0.95	0.32972	0.342	0.3511	9878	Intron	MLKL
16	74710801	C	T	0.000131	0.306	0.58022	-0.266	0.4812	16549	Intron	MLKL
16	74710921	G	C	0.000187	1.69	0.19415	-0.523	0.4025	16549	Intron	MLKL
16	74710930	C	G	0.000752	0.538	0.46342	0.147	0.2006	16549	Intron	MLKL
16	74710962	A	T	0.000204	2.12	0.14544	0.56	0.3845	16549	Intron	MLKL
16	74711021	G	A	0.000561	2.27	0.1322	-0.349	0.2321	16549	Intron	MLKL
16	74711074	C	T	0.000142	0.855	0.35502	0.427	0.4613	16549	Intron	MLKL
16	74711170	C	T	0.00251	0.674	0.41167	-0.117	0.1422	9878	Intron	MLKL
16	74711241	G	A	0.00159	2.5	0.11414	-0.237	0.1502	13920	Intron	MLKL
16	74711270	C	T	0.000392	0.00114	0.97304	-0.0108	0.3206	12413	Intron	MLKL
16	74711439	G	A	0.00159	2.53	0.11161	-0.239	0.1505	13920	Intron	MLKL
16	74711531	G	A	3.63e-05	0.359	0.54904	0.546	0.9117	16549	Intron	MLKL
16	74711533	C	T	0.00638	0.641	0.42317	0.0639	0.0797	12413	Intron	MLKL
16	74711554	A	G	9.14e-05	1.38	0.24055	-0.675	0.575	16549	Intron	MLKL
16	74711587	T	G	1.94e-05	0.124	0.72496	-0.439	1.2465	16549	Intron	MLKL
16	74711608	T	C	0.0016	2.51	0.1132	-0.238	0.1501	13920	Intron	MLKL
16	74711629	T	A	0.446	0.072	0.78852	-0.00297	0.0111	16549	Intron	MLKL
16	74711702	T	C	0.000498	0.0816	0.77515	-0.0704	0.2465	16549	Intron	MLKL
16	74711721	C	T	0.0029	0.556	0.45587	-0.083	0.1114	13920	Intron	MLKL
16	74711793	G	A	0.00484	0.0199	0.88772	0.0112	0.0792	16549	Intron	MLKL
16	74711871	C	T	0.00224	2.62	0.10546	0.188	0.1163	16549	Intron	MLKL
16	74711902	C	G	0.478	0.0491	0.82467	-0.00244	0.011	16549	Intron	MLKL
16	74711946	G	A	0.00259	1.51	0.21898	-0.142	0.1157	14444	Intron	MLKL
16	74711964	T	C	0.519	1.5	0.22121	-0.0135	0.011	16549	Intron	MLKL
16	74712058	C	A	0.00159	2.51	0.11326	-0.238	0.1503	13920	Intron	MLKL
16	74712089	G	A	0.000122	4.32	0.03768	1.03	0.4979	16549	Intron	MLKL
16	74712109	G	C	0.0113	0.768	0.38074	0.0455	0.0519	16549	Intron	MLKL
16	74712262	C	T	0.00101	0.426	0.51394	-0.113	0.1733	16549	Intron	MLKL
16	74712282	G	T	0.03	3.02	0.082	0.056	0.0322	16549	Intron	MLKL
16	74712294	A	T	0.000132	2.86	0.09096	-0.81	0.4792	16549	Intron	MLKL
16	74712313	G	T	0.0148	2.22	0.13663	-0.0782	0.0525	12413	Intron	MLKL
16	74712471	C	A	0.00516	2.35	0.12568	0.133	0.0867	12937	Intron	MLKL
16	74712570	AC	A	0.00806	0.646	0.42159	-0.0494	0.0615	16549	Deletion	MLKL
16	74712636	G	A	0.000214	0.956	0.3281	0.939	0.9602	2535	Intron	MLKL
16	74712673	C	T	0.0148	2.21	0.13729	-0.0781	0.0525	12413	Intron	MLKL
16	74712744	A	G	0.00516	2.36	0.12474	0.133	0.0868	12937	Intron	MLKL
16	74712854	T	C	0.000349	0.548	0.4592	0.218	0.2943	16549	Synonymous	MLKL
16	74712876	A	C	0.000152	0.118	0.7311	0.153	0.4464	16549	Nonsynonymous	MLKL
16	74712892	AG	A	0.00411	0.653	0.41904	-0.0694	0.0859	16549	Deletion	MLKL
16	74712905	A	T	0.604	0.417	0.51844	-0.00726	0.0112	16549	Intron	MLKL
16	74712907	G	A	0.000281	0.0709	0.78998	-0.0874	0.3281	16549	Intron	MLKL
16	74712966	G	A	8.16e-05	0.441	0.5068	0.404	0.6083	16549	Intron	MLKL
16	74712987	C	A	2.5e-05	0.602	0.43791	0.853	1.0996	16549	Intron	MLKL
16	74712993	T	C	0.0186	1.06	0.30395	-0.0418	0.0407	16549	Intron	MLKL
16	74713043	G	A	0.000125	0.152	0.69651	-0.191	0.4908	16549	Intron	MLKL
16	74713054	A	G	0.604	0.392	0.53116	-0.00704	0.0112	16549	Intron	MLKL
16	74713078	G	A	0.00515	2.28	0.13084	0.131	0.0868	12937	Intron	MLKL
16	74713153	C	T	0.00285	0.754	0.38526	0.229	0.2634	2535	Intron	MLKL
16	74713158	G	T	1.14e-05	0.972	0.32412	-1.61	1.63	16549	Intron	MLKL
16	74713187	G	C	0.00691	1.93	0.16519	0.0921	0.0663	16549	Intron	MLKL
16	74713331	C	G	0.603	0.418	0.51799	-0.00726	0.0112	16549	Intron	MLKL
16	74713535	A	G	0.00515	2.27	0.13162	0.131	0.0868	12937	Intron	MLKL
16	74713664	G	C	0.000745	0.573	0.44897	0.152	0.2014	16549	Intron	MLKL
16	74713677	T	C	0.605	0.486	0.4858	-0.00784	0.0112	16549	Intron	MLKL
16	74713728	C	G	7.22e-05	0.609	0.435	0.505	0.6469	16549	Intron	MLKL
16	74713803	C	G	0.00555	0.00592	0.93867	0.00608	0.079	14518	Intron	MLKL
16	74713979	A	G	0.000571	0.216	0.64223	-0.107	0.2301	16549	Intron	MLKL
16	74713998	G	C	0.000144	1.59	0.207	-1.47	1.1684	2535	Intron	MLKL
16	74714012	C	A	0.127	0.465	0.49518	-0.0113	0.0165	16549	Intron	MLKL
16	74714032	G	A	0.000399	2.94	0.08651	0.472	0.2751	16549	Intron	MLKL
16	74714070	T	C	2.43e-05	0.455	0.49987	-0.753	1.1162	16549	Intron	MLKL
16	74714096	C	T	3.79e-05	0.488	0.4848	0.624	0.8925	16549	Intron	MLKL
16	74714097	G	A	0.00665	0.391	0.53189	-0.0423	0.0676	16549	Intron	MLKL
16	74714162	G	C	0.000399	2.92	0.08763	0.47	0.2751	16549	Intron	MLKL
16	74714374	A	T	0.000563	0.0601	0.80639	0.0568	0.2316	16549	Intron	MLKL
16	74714385	G	T	0.00289	2.62	0.10549	0.166	0.1023	16549	Intron	MLKL
16	74714393	G	GTTTTTGT	0.0549	0.795	0.37266	0.0215	0.0241	16549	Insertion	MLKL
16	74714436	G	A	0.0385	5.83	0.01571	-0.078	0.0323	12937	Intron	MLKL
16	74714492	C	T	0.00162	2.5	0.1138	-0.235	0.1488	13920	Intron	MLKL
16	74714507	C	T	0.000424	1.81	0.17803	0.919	0.6824	2535	Intron	MLKL
16	74714520	T	A	0.0149	0.138	0.71073	0.0168	0.0453	16549	Intron	MLKL
16	74714521	C	T	0.0149	0.137	0.71174	0.0168	0.0453	16549	Intron	MLKL
16	74714530	G	C	0.00256	0.0001	0.992	-0.00117	0.1164	14444	Intron	MLKL
16	74714552	G	A	0.000447	1.59	0.20727	-0.838	0.6646	2535	Intron	MLKL
16	74714604	C	T	0.0436	0.658	0.41717	0.0219	0.0269	16549	Intron	MLKL
16	74714649	C	T	0.0519	1.32	0.25014	0.0285	0.0248	16549	Intron	MLKL
16	74714683	G	A	0.000116	1.31	0.25248	0.583	0.5097	16549	Intron	MLKL
16	74714771	G	A	0.0004	2.83	0.09271	0.462	0.2747	16549	Intron	MLKL
16	74714786	T	G	0.00163	2.48	0.11511	-0.234	0.1486	13920	Intron	MLKL
16	74714788	G	T	0.000657	0.92	0.33735	0.526	0.5479	2535	Intron	MLKL
16	74714843	T	C	0.000819	0.000528	0.98167	-0.00442	0.1922	16549	Intron	MLKL
16	74714928	AT	A	0.0276	0.128	0.72012	-0.012	0.0335	16549	Deletion	MLKL
16	74715035	C	A	0.000365	3.6	0.0579	0.546	0.2877	16549	Intron	MLKL
16	74715231	C	T	0.0101	0.0533	0.81741	-0.0136	0.0587	14518	Intron	MLKL
16	74715409	C	T	0.000555	0.278	0.59825	-0.123	0.2334	16549	Intron	MLKL
16	74715417	C	T	0.00225	0.0137	0.90679	-0.0347	0.2966	2535	Intron	MLKL
16	74715457	C	T	3.44e-05	0.17	0.6801	0.387	0.9375	16549	Intron	MLKL
16	74715500	G	C	7.69e-05	0.325	0.56857	-0.357	0.6267	16549	Intron	MLKL
16	74715563	G	T	0.00163	2.57	0.10887	-0.239	0.1488	13920	Intron	MLKL
16	74715714	A	G	0.0524	1.22	0.26995	0.0272	0.0247	16549	Intron	MLKL
16	74715782	G	A	0.00512	2.27	0.13232	0.131	0.0871	12937	Intron	MLKL
16	74715793	T	C	0.0141	0.000221	0.98814	0.000741	0.0499	14518	Intron	MLKL
16	74715895	G	A	0.000172	0.17	0.67995	-0.173	0.419	16549	Intron	MLKL
16	74715956	C	A	0.00335	2.44	0.11855	0.28	0.1796	4640	Intron	MLKL
16	74715973	A	G	0.00538	2.12	0.14508	0.124	0.085	12937	Intron	MLKL
16	74715993	T	TA	0.182	0.966	0.32573	0.014	0.0142	16549	Insertion	MLKL
16	74716026	G	A	0.371	0.225	0.63504	-0.0054	0.0114	16549	Intron	MLKL
16	74716069	C	T	0.000255	0.051	0.82128	0.0778	0.3445	16549	Intron	MLKL
16	74716073	A	G	0.000348	0.147	0.70167	-0.113	0.2946	16549	Intron	MLKL
16	74716203	T	C	0.000709	0.452	0.50151	0.323	0.4803	3059	Intron	MLKL
16	74716249	C	T	0.000113	3.52	0.06057	-2.48	1.3235	2535	Intron	MLKL
16	74716250	G	A	0.00034	0.0325	0.85693	-0.0537	0.2979	16549	Intron	MLKL
16	74716352	C	T	0.000118	0.231	0.63044	0.244	0.5067	16549	Intron	MLKL
16	74716459	G	A	0.00128	0.0324	0.85706	0.0277	0.1536	16549	Intron	MLKL
16	74716524	G	A	0.00628	0.327	0.56719	0.0425	0.0743	14518	Intron	MLKL
16	74716625	G	A	0.00531	1.02	0.31292	0.0815	0.0808	14518	Synonymous	MLKL
16	74716640	C	T	8.54e-05	0.106	0.7445	0.234	0.7172	11385	Nonsynonymous	MLKL
16	74716678	G	A	0.000118	0.054	0.81621	-0.118	0.5071	16549	Nonsynonymous	MLKL
16	74716776	A	T	0.000113	0.0307	0.86091	-0.107	0.6079	11983	Intron	MLKL
16	74716808	C	A	7.92e-06	0.206	0.64978	0.887	1.9533	16549	Intron	MLKL
16	74716833	C	T	4.51e-05	0.0286	0.86563	0.139	0.8186	16549	Intron	MLKL
16	74716836	G	A	0.000184	0.22	0.63915	-0.19	0.4053	16549	Intron	MLKL
16	74716875	C	G	0.00818	0.314	0.57506	0.0365	0.0652	14518	Intron	MLKL
16	74716936	C	T	0.000111	1.85	0.1743	0.71	0.5227	16549	Intron	MLKL
16	74716982	G	A	0.0224	1.57	0.21041	-0.0465	0.0371	16549	Intron	MLKL
16	74716992	A	G	0.00131	2.4	0.12153	0.252	0.163	14444	Intron	MLKL
16	74717144	T	A	4.83e-05	5.41	0.02004	1.84	0.7906	16549	Intron	MLKL
16	74717154	G	A	0.000537	0.353	0.55258	-0.141	0.2372	16549	Intron	MLKL
16	74717203	A	G	0.000136	1.67	0.19671	-0.609	0.472	16549	Intron	MLKL
16	74717292	G	A	0.00294	1.18	0.27689	0.11	0.1016	16549	Intron	MLKL
16	74717436	G	A	0.00777	0.677	0.41047	-0.0515	0.0626	16549	Intron	MLKL
16	74717529	T	G	0.0283	0.703	0.40185	-0.0278	0.0331	16549	Intron	MLKL
16	74717744	C	T	0.000136	1.67	0.19684	-0.609	0.4722	16549	Intron	MLKL
16	74717811	G	A	0.00119	0.158	0.69115	0.0633	0.1592	16549	Intron	MLKL
16	74717816	C	T	0.0051	2.27	0.13201	0.131	0.0872	12937	Intron	MLKL
16	74717821	G	A	0.000186	0.491	0.48341	0.283	0.4035	16549	Intron	MLKL
16	74717875	T	C	0.000113	0.0107	0.91768	0.063	0.609	11983	Intron	MLKL
16	74717939	A	G	0.00524	1.86	0.17215	0.118	0.0861	12937	Intron	MLKL
16	74717947	G	A	3.38e-05	1.15	0.28375	1.01	0.9455	16549	Intron	MLKL
16	74717982	A	T	0.00018	1.53	0.21555	-0.508	0.4098	16549	Intron	MLKL
16	74718260	C	T	0.000164	0.0261	0.87159	-0.0694	0.4293	16549	Intron	MLKL
16	74718265	G	A	0.00225	0.0664	0.79672	0.0313	0.1216	15042	Intron	MLKL
16	74718391	G	T	0.000141	1.08	0.29925	-0.48	0.4623	16549	Intron	MLKL
16	74718399	T	G	0.00791	2.24	0.13472	-0.0928	0.0621	16549	Intron	MLKL
16	74718415	CAG	C	0.000169	0.016	0.89943	-0.0534	0.4223	16549	Deletion	MLKL
16	74718482	TC	T	0.00858	0.386	0.53453	-0.037	0.0596	16549	Deletion	MLKL
16	74718562	T	C	0.00283	2.81	0.09353	-0.174	0.1035	16549	Intron	MLKL
16	74718831	C	T	0.00418	1.04	0.30683	0.0871	0.0852	16549	Intron	MLKL
16	74718887	C	T	0.0107	8.58	0.0034	-0.181	0.0617	12413	Intron	MLKL
16	74718907	T	A	0.000319	0.139	0.70941	-0.115	0.3077	16549	Intron	MLKL
16	74719018	T	C	0.0187	0.409	0.52264	-0.0259	0.0406	16549	Intron	MLKL
16	74719055	C	T	0.000866	0.00706	0.93304	-0.0448	0.5334	2031	Intron	MLKL
16	74719071	T	C	0.00261	0.696	0.40427	-0.0898	0.1077	16549	Intron	MLKL
16	74719093	C	A	6.5e-05	0.0531	0.81773	0.157	0.6819	16549	Intron	MLKL
16	74719119	A	T	0.00169	2.52	0.11231	-0.232	0.1461	13920	Intron	MLKL
16	74719300	C	T	0.00504	2.12	0.14564	0.128	0.0878	12937	Intron	MLKL
16	74719303	T	TA	0.017	0.557	0.45547	0.0318	0.0426	16549	Insertion	MLKL
16	74719420	T	A	0.00017	0.024	0.87695	0.0653	0.4217	16549	Nonsynonymous	MLKL
16	74719493	A	G	0.000106	0.808	0.36882	1.59	1.7699	1507	Intron	MLKL
16	74719600	T	G	0.00202	1.97	0.16083	0.172	0.1224	16549	Intron	MLKL
16	74719602	G	C	4.14e-05	0.595	0.44064	-0.659	0.8543	16549	Intron	MLKL
16	74719687	C	G	0.194	0.0693	0.79232	-0.00366	0.0139	16549	Intron	MLKL
16	74719752	T	C	7.18e-05	1.95	0.16231	0.906	0.6487	16549	Intron	MLKL
16	74719835	T	C	0.00118	0.778	0.37768	0.141	0.1604	16549	Intron	MLKL
16	74719900	C	T	0.000324	1.36	0.24324	0.911	0.7809	2535	Intron	MLKL
16	74719919	G	A	0.0183	0.116	0.73371	0.014	0.041	16549	Intron	MLKL
16	74719945	C	T	0.162	0.75	0.38659	-0.0129	0.0149	16549	Intron	MLKL
16	74720003	G	A	0.00117	4.14	0.04178	0.371	0.1822	12937	Intron	MLKL
16	74720013	A	G	0.000223	0.0137	0.90698	0.043	0.3684	16549	Intron	MLKL
16	74720048	C	T	0.000566	0.63	0.42742	0.183	0.2311	16549	Intron	MLKL
16	74720112	C	T	6.56e-05	1.87	0.17159	0.928	0.6785	16549	Intron	MLKL
16	74720207	G	A	0.000133	0.00257	0.95956	0.0242	0.4775	16549	Intron	MLKL
16	74720218	T	C	0.00727	1.93	0.16476	0.102	0.0732	12937	Intron	MLKL
16	74720270	G	A	0.000259	0.0888	0.76569	0.102	0.3419	16549	Intron	MLKL
16	74720295	A	G	4.93e-05	3.52	0.06078	1.47	0.783	16549	Intron	MLKL
16	74720307	C	T	0.000388	0.479	0.48902	0.193	0.2791	16549	Intron	MLKL
16	74720349	C	T	0.0119	2.47	0.11622	-0.0901	0.0574	12937	Intron	MLKL
16	74720350	G	A	0.00141	1.11	0.29226	-0.154	0.1463	16549	Intron	MLKL
16	74720395	G	A	2e-05	0.0745	0.78496	-0.335	1.2277	16549	Intron	MLKL
16	74720398	G	A	0.0121	2.3	0.12927	-0.0764	0.0504	16549	Intron	MLKL
16	74720467	C	T	0.435	0.00462	0.9458	0.000754	0.0111	16549	Intron	MLKL
16	74720584	G	A	0.000145	2.66	0.10306	-1.9	1.1661	2535	Intron	MLKL
16	74720591	G	A	0.000309	0.171	0.67956	-0.231	0.5603	5164	Intron	MLKL
16	74720695	G	A	0.0305	0.00909	0.92405	-0.00305	0.032	16549	Intron	MLKL
16	74720737	A	C	0.00064	1.47	0.22567	0.281	0.2321	14518	Intron	MLKL
16	74720755	A	T	4.35e-05	0.000695	0.97896	-0.022	0.8331	16549	Intron	MLKL
16	74720815	A	G	0.00124	0.0686	0.79336	0.0493	0.1882	11385	Intron	MLKL
16	74720846	C	G	8.31e-05	0.0566	0.81192	-0.144	0.6032	16549	Intron	MLKL
16	74720914	G	A	0.00066	0.748	0.38723	-0.214	0.2471	12413	Intron	MLKL
16	74720956	C	T	0.00416	1.55	0.21279	0.201	0.1613	4640	Intron	MLKL
16	74720960	G	A	0.414	0.00257	0.95958	0.000566	0.0112	16549	Intron	MLKL
16	74721018	C	T	0.000175	0.163	0.68658	-0.168	0.416	16549	Intron	MLKL
16	74721200	G	A	0.00901	0.434	0.51007	-0.0418	0.0634	13920	Intron	MLKL
16	74721232	C	T	0.00764	0.243	0.62208	0.0332	0.0674	14518	Intron	MLKL
16	74721255	A	G	8.57e-05	0.3	0.58416	-0.325	0.5939	16549	Intron	MLKL
16	74721323	G	A	0.000205	0.263	0.6084	-0.222	0.4339	12937	Intron	MLKL
16	74721363	T	C	1.74e-05	2.76	0.0965	2.19	1.3164	16549	Intron	MLKL
16	74721369	G	A	4.61e-05	0.446	0.50436	0.541	0.8096	16549	Intron	MLKL
16	74721482	G	C	3.45e-05	0.0941	0.75905	0.287	0.9365	16549	Intron	MLKL
16	74721501	C	G	0.0656	0.0404	0.84074	0.00446	0.0222	16549	Intron	MLKL
16	74721518	T	C	3.46e-05	0.0712	0.78958	0.249	0.9347	16549	Intron	MLKL
16	74721536	C	T	0.000945	0.366	0.54511	-0.114	0.1876	15042	Intron	MLKL
16	74721539	G	A	0.0109	0.123	0.72532	0.0186	0.053	16549	Intron	MLKL
16	74721553	C	T	0.000213	0.236	0.6272	-0.183	0.3765	16549	Intron	MLKL
16	74721601	C	G	0.00365	0.624	0.42953	0.0771	0.0976	14444	Intron	MLKL
16	74721611	G	A	0.00207	3.32	0.06858	0.249	0.1367	12937	Intron	MLKL
16	74721715	T	C	0.00236	2.71	0.09962	0.203	0.1235	13920	Intron	MLKL
16	74721868	T	C	0.00208	0.49	0.48391	0.0844	0.1205	16549	Intron	MLKL
16	74721913	C	CG	0.0164	0.378	0.53858	0.0266	0.0432	16549	Insertion	MLKL
16	74721914	G	A	0.000481	0.278	0.59793	0.132	0.2507	16549	Intron	MLKL
16	74721926	A	G	0.00247	2.49	0.11483	0.174	0.1106	16549	Intron	MLKL
16	74721935	G	A	1.59e-05	0.0502	0.82269	0.337	1.505	13920	Intron	MLKL
16	74721950	C	T	4.14e-05	1.43	0.23256	1.02	0.8545	16549	Intron	MLKL
16	74721990	A	G	0.000135	0.199	0.6554	-0.211	0.4732	16549	Intron	MLKL
16	74722002	G	A	0.000315	0.0616	0.80403	-0.0769	0.3098	16549	Intron	MLKL
16	74722009	A	G	0.0145	0.178	0.67287	-0.0194	0.046	16549	Intron	MLKL
16	74722022	A	G	0.00161	3.03	0.08173	-0.26	0.1494	13920	Intron	MLKL
16	74722026	C	T	0.0141	0.0449	0.83217	0.0114	0.0538	12413	Intron	MLKL
16	74722028	C	T	9.41e-05	0.196	0.65828	0.251	0.5665	16549	Intron	MLKL
16	74722074	G	C	0.000479	0.0716	0.78896	-0.0672	0.2511	16549	Intron	MLKL
16	74722088	A	G	0.214	0.179	0.67233	-0.00566	0.0134	16549	Intron	MLKL
16	74722191	C	T	9.16e-06	0.489	0.48446	1.27	1.816	16549	Intron	MLKL
16	74722488	T	G	0.0123	2.38	0.12281	-0.0889	0.0576	12413	Intron	MLKL
16	74722624	C	CA	5.03e-05	5.16	0.02316	-1.76	0.7749	16549	Insertion	MLKL
16	74722631	C	A	0.000674	1.03	0.31016	0.215	0.2118	16549	Intron	MLKL
16	74722647	A	G	0.000359	2.12	0.14551	0.798	0.5481	4640	Intron	MLKL
16	74722711	T	C	0.00261	0.333	0.56377	-0.0665	0.1152	14444	Intron	MLKL
16	74722731	A	C	0.000361	8.11	0.0044	-0.824	0.2893	16549	Intron	MLKL
16	74722848	C	A	3.46e-05	0.0853	0.77022	0.273	0.935	16549	Intron	MLKL
16	74722874	T	C	0.00113	0.057	0.81129	0.0998	0.4178	2535	Intron	MLKL
16	74722876	G	A	0.171	0.0204	0.88639	-0.00208	0.0146	16549	Intron	MLKL
16	74722907	A	T	0.114	0.152	0.69645	-0.00674	0.0173	16549	Intron	MLKL
16	74722936	A	T	0.00864	1.38	0.24054	0.0805	0.0686	12413	Intron	MLKL
16	74722946	TA	T	0.00422	0.637	0.42494	-0.0677	0.0848	16549	Deletion	MLKL
16	74722951	G	T	0.0939	0.211	0.64617	0.00865	0.0188	16549	Intron	MLKL
16	74723049	G	A	0.000198	2.48	0.11545	-1.57	0.9982	2535	Intron	MLKL
16	74723075	C	T	0.00981	0.371	0.5427	-0.034	0.0558	16549	Intron	MLKL
16	74723202	C	T	0.00887	1.58	0.20919	0.085	0.0677	12413	Intron	MLKL
16	74723293	C	T	9.68e-05	0.276	0.59965	-0.293	0.5587	16549	Intron	MLKL
16	74723356	G	A	0.00271	0.142	0.70616	0.0461	0.1221	12413	Intron	MLKL
16	74723403	T	C	0.00023	1	0.31635	-0.929	0.9269	2535	Intron	MLKL
16	74723466	T	G	0.033	0.169	0.68123	0.0126	0.0308	16549	Intron	MLKL
16	74723612	A	G	0.000484	2.08	0.14939	0.36	0.2498	16549	Intron	MLKL
16	74723670	A	G	0.017	0.00797	0.92885	-0.00379	0.0425	16549	Intron	MLKL
16	74723707	G	A	0.133	0.175	0.67533	-0.00679	0.0162	16549	Intron	MLKL
16	74723766	C	T	0.0104	0.958	0.32761	0.0567	0.0579	14444	Intron	MLKL
16	74723853	C	T	0.00124	2.68	0.10183	0.256	0.1564	16549	Intron	MLKL
16	74723991	G	A	0.000396	0.0972	0.75525	-0.22	0.7056	2535	Intron	MLKL
16	74724135	T	C	0.0304	0.127	0.72159	0.0114	0.032	16549	Intron	MLKL
16	74724160	G	A	4.54e-06	1.11	0.2925	-2.71	2.5789	16549	Intron	MLKL
16	74724299	G	C	0.12	0.0274	0.86848	-0.0028	0.0169	16549	Intron	MLKL
16	74724309	T	C	0.707	0.212	0.6454	0.00556	0.0121	16549	Intron	MLKL
16	74724335	G	C	0.000426	0.039	0.84355	-0.0526	0.2665	16549	Intron	MLKL
16	74724415	C	T	0.00211	1.66	0.19733	0.253	0.1964	6147	Intron	MLKL
16	74724419	C	T	0.000536	1.86	0.17263	-0.324	0.2375	16549	Intron	MLKL
16	74724588	G	A	0.132	0.276	0.59942	-0.00853	0.0162	16549	Intron	MLKL
16	74724643	G	A	0.000488	0.0913	0.76253	-0.0752	0.249	16549	Intron	MLKL
16	74724644	C	T	0.0035	2.7	0.10004	0.391	0.2377	2535	Intron	MLKL
16	74724665	G	A	0.000396	0.11	0.74024	-0.234	0.706	2535	Intron	MLKL
16	74724795	A	C	0.0495	0.174	0.67686	-0.0106	0.0253	16549	Intron	MLKL
16	74724841	A	C	0.00872	1.44	0.23002	0.0819	0.0683	12413	Intron	MLKL
16	74724914	G	C	8.35e-05	0.00227	0.96199	0.0287	0.6017	16549	Intron	MLKL
16	74724933	A	G	0.71	0.23	0.63127	0.00581	0.0121	16549	Intron	MLKL
16	74724934	G	A	0.000122	0.00097	0.97516	0.0155	0.4979	16549	Intron	MLKL
16	74724964	A	T	0.00409	1.2	0.27316	0.0943	0.0861	16549	Intron	MLKL
16	74725044	A	C	0.000105	2.25	0.13335	-0.807	0.5377	16549	Intron	MLKL
16	74725130	G	C	0.00083	0.292	0.58918	-0.108	0.2002	15042	Intron	MLKL
16	74725142	G	A	0.000221	0.0184	0.89206	-0.0502	0.3699	16549	Intron	MLKL
16	74725195	T	C	0.000712	0.562	0.45347	-0.2	0.2667	9878	Synonymous	MLKL
16	74725282	C	T	0.0257	1.21	0.27196	0.0381	0.0347	16549	Synonymous	MLKL
16	74725366	C	G	9.69e-06	0.16	0.68924	-0.706	1.7656	16549	Normal_Splice_Site	MLKL
16	74725401	A	G	0.00683	1.2	0.27422	0.073	0.0668	16549	Intron	MLKL
16	74725445	G	A	0.00866	1.58	0.20845	0.0861	0.0685	12413	Intron	MLKL
16	74725576	G	C	0.00846	1.58	0.20941	0.087	0.0693	12413	Intron	MLKL
16	74725718	G	T	5.13e-05	0.00518	0.94264	-0.0552	0.7671	16549	Intron	MLKL
16	74725832	G	C	9.88e-05	0.00155	0.9686	0.0218	0.5529	16549	Intron	MLKL
16	74725886	C	A	0.000572	5.33	0.02102	1.36	0.5874	2535	Intron	MLKL
16	74726138	G	A	0.000851	2.54	0.11072	0.608	0.3815	4042	Intron	MLKL
16	74726163	G	A	0.00087	0.00488	0.94428	0.0169	0.2413	9878	Intron	MLKL
16	74726270	T	G	0.00265	1.78	0.18204	0.143	0.107	16549	Nonsynonymous	MLKL
16	74726544	T	C	0.0335	0.96	0.32707	-0.0299	0.0305	16549	Intron	MLKL
16	74726585	T	A	0.00379	1.15	0.28263	0.101	0.0938	15042	Intron	MLKL
16	74726635	A	T	3.2e-05	0.15	0.6987	-0.376	0.9724	16549	Intron	MLKL
16	74726710	GAGA	G	0.000115	0.33	0.56566	-0.295	0.5129	16549	Deletion	MLKL
16	74726927	G	C	0.000529	0.356	0.55047	-0.143	0.2391	16549	Intron	MLKL
16	74726968	T	C	0.000447	0.0241	0.87665	-0.0404	0.2601	16549	Intron	MLKL
16	74727065	G	C	0.00772	0.551	0.45796	-0.088	0.1186	4640	Intron	MLKL
16	74727078	C	T	0.000712	0.000693	0.979	0.00702	0.2667	9878	Intron	MLKL
16	74727175	A	G	0.000409	0.0908	0.76315	-0.0819	0.2717	16549	Intron	MLKL
16	74727319	T	C	0.00847	1.67	0.19688	0.0894	0.0692	12413	Intron	MLKL
16	74727322	T	C	0.00373	2.35	0.12539	0.148	0.0966	14444	Intron	MLKL
16	74727416	G	A	8.53e-05	0.696	0.4041	0.497	0.5952	16549	Intron	MLKL
16	74727423	A	G	2.03e-05	0.332	0.56458	-0.703	1.2202	16549	Intron	MLKL
16	74727501	AT	A	0.11	0.0338	0.85414	-0.00323	0.0175	16549	Deletion	MLKL
16	74727561	A	C	0.000253	2.43	0.11926	-1.37	0.8822	2535	Intron	MLKL
16	74727567	C	A	7.51e-05	1.67	0.19607	0.82	0.6344	16549	Intron	MLKL
16	74727682	C	T	0.000187	0.368	0.54428	-0.243	0.4016	16549	Intron	MLKL
16	74727717	G	A	0.000351	1.62	0.20374	0.373	0.2935	16549	Intron	MLKL
16	74727739	G	T	0.000488	1.21	0.27125	0.274	0.249	16549	Intron	MLKL
16	74727745	C	A	6.18e-05	2.18	0.13971	1.03	0.6994	16549	Intron	MLKL
16	74727759	C	A	0.00455	0.858	0.35432	0.0856	0.0924	12937	Intron	MLKL
16	74727781	G	A	0.0422	0.071	0.78992	-0.00728	0.0273	16549	Intron	MLKL
16	74728040	T	G	0.00452	0.0158	0.89984	-0.0103	0.0819	16549	Intron	MLKL
16	74728066	A	AAT	0.00138	2.47	0.11619	-0.233	0.1482	16549	Insertion	MLKL
16	74728220	T	C	2.92e-06	3.06	0.08022	-18.6	10.6552	1507	Intron	MLKL
16	74728284	T	G	7.31e-05	2.5	0.11362	1.02	0.6431	16549	Intron	MLKL
16	74728334	C	T	0.000749	0.0648	0.79914	-0.143	0.5632	2105	Intron	MLKL
16	74728360	A	G	0.0696	0.0965	0.75613	-0.00671	0.0216	16549	Intron	MLKL
16	74728448	A	C	0.0244	1.89	0.1689	-0.049	0.0356	16549	Intron	MLKL
16	74728560	C	A	8.68e-05	0.00634	0.93655	-0.047	0.5901	16549	Intron	MLKL
16	74728571	G	C	8.66e-05	0.00488	0.9443	-0.0413	0.5907	16549	Intron	MLKL
16	74728597	C	T	0.000951	0.793	0.37306	-0.159	0.1783	16549	Intron	MLKL
16	74728751	G	C	8.65e-05	0.00587	0.93893	-0.0453	0.5909	16549	Intron	MLKL
16	74728833	C	T	0.000468	0.172	0.67878	0.119	0.2873	12937	Intron	MLKL
16	74728919	C	T	0.0678	0.286	0.593	-0.0117	0.0219	16549	Intron	MLKL
16	74729160	A	G	6.33e-05	0.964	0.32615	-0.678	0.6908	16549	Intron	MLKL
16	74729174	C	A	0.00187	3.73	0.05359	-0.268	0.1388	13920	Intron	MLKL
16	74729219	C	T	0.0148	0.658	0.41744	-0.0369	0.0455	16549	Nonsynonymous	MLKL
16	74729262	A	G	0.0123	0.077	0.78138	-0.0138	0.0499	16549	Nonsynonymous	MLKL
16	74729356	G	C	0.00884	1.94	0.16362	0.0945	0.0678	12413	Nonsynonymous	MLKL
16	74729368	T	A	0.00106	0.653	0.41909	-0.276	0.3421	4042	Synonymous	MLKL
16	74729501	C	G	0.00266	1.83	0.17591	0.145	0.1068	16549	Nonsynonymous	MLKL
16	74729561	C	A	0.000146	0.438	0.50799	-0.301	0.4547	16549	Nonsynonymous	MLKL
16	74729601	C	T	0.00635	0.534	0.46511	0.0541	0.0741	14444	Nonsynonymous	MLKL
16	74729655	T	C	0.00708	7.59	0.00588	0.181	0.0655	16549	Start_Loss	MLKL
16	74729668	T	G	0.000515	2.47	0.1164	0.38	0.2422	16549	Intron	MLKL
16	74729746	T	G	0.000421	0.746	0.38777	0.267	0.3092	12413	Intron	MLKL
16	74729847	C	T	9.65e-05	0.488	0.48475	0.391	0.5595	16549	Intron	MLKL
16	74729861	T	C	0.000192	0.0466	0.82914	0.0857	0.3971	16549	Intron	MLKL
16	74729973	G	C	0.0135	0.855	0.35514	0.0472	0.051	14444	Intron	MLKL
16	74729995	T	C	0.00148	0.00191	0.96516	-0.00624	0.1429	16549	Intron	MLKL
16	74730094	C	T	0.00641	1.45	0.2282	0.083	0.0689	16549	Intron	MLKL
16	74730224	A	G	0.000245	3.76	0.05257	-0.77	0.3973	12937	Intron	MLKL
16	74730243	G	A	0.00145	1.42	0.23337	-0.44	0.3694	2535	Intron	MLKL
16	74730326	T	A	0.000129	0.341	0.55918	-0.722	1.2358	2535	Intron	MLKL
16	74730446	A	G	0.00187	3.64	0.05628	-0.265	0.1387	13920	Intron	MLKL
16	74730529	A	G	0.00144	1.43	0.23214	-0.442	0.3698	2535	Intron	MLKL
16	74730531	A	T	0.00463	0.319	0.57231	0.0457	0.0809	16549	Intron	MLKL
16	74730536	T	A	0.0153	0.182	0.66951	0.0191	0.0447	16549	Intron	MLKL
16	74730552	G	A	0.044	3.34	0.06775	0.0489	0.0268	16549	Intron	MLKL
16	74730581	C	T	0.00144	1.43	0.23219	-0.442	0.3698	2535	Intron	MLKL
16	74730584	G	A	0.00088	0.416	0.51899	-0.12	0.1854	16549	Intron	MLKL
16	74730649	A	G	0.0389	2.51	0.11338	-0.045	0.0284	16549	Intron	MLKL
16	74730677	G	T	0.00124	1.36	0.24323	0.183	0.1565	16549	Intron	MLKL
16	74730681	C	T	8.62e-05	0.0747	0.78464	0.162	0.5921	16549	Intron	MLKL
16	74730689	C	T	0.00124	1.36	0.24301	0.183	0.1564	16549	Intron	MLKL
16	74730712	T	C	0.0159	0.000247	0.98745	0.000691	0.0439	16549	Intron	MLKL
16	74730739	C	T	0.00018	2.34	0.12621	0.626	0.4095	16549	Intron	MLKL
16	74730819	C	T	0.803	0.527	0.46787	0.01	0.0138	16549	Intron	MLKL
16	74730845	A	G	0.0049	0.967	0.32551	0.0774	0.0787	16549	Intron	MLKL
16	74730852	CAT	C	0.0191	2.93	0.08719	0.0688	0.0402	16549	Deletion	MLKL
16	74730902	TATA	T	0.0141	2.86	0.0906	0.0789	0.0466	16549	Deletion	MLKL
16	74730903	A	G	0.467	0.517	0.47214	0.00792	0.011	16549	Intron	MLKL
16	74730914	T	C	0.000122	1.38	0.24056	-0.584	0.4979	16549	Intron	MLKL
16	74730951	A	T	0.00172	0.104	0.74724	-0.0434	0.1348	16025	Intron	MLKL
16	74730952	T	A	0.00172	0.105	0.74584	-0.0437	0.1347	16025	Intron	MLKL
16	74730996	C	T	0.000195	0.302	0.58272	0.25	0.455	12413	Intron	MLKL
16	74731055	A	C	0.000465	0.0212	0.8843	0.0371	0.2549	16549	Intron	MLKL
16	74731097	A	C	0.000128	0.33	0.56584	-0.279	0.4855	16549	Intron	MLKL
16	74731117	C	T	0.00369	2.32	0.12797	0.148	0.097	14444	Intron	MLKL
16	74731203	G	A	0.000252	0.0157	0.90025	0.0434	0.3463	16549	Intron	MLKL
16	74731225	T	C	0.000359	2.79	0.09507	-0.492	0.295	16025	Intron	MLKL
16	74731241	C	A	5.23e-05	0.325	0.56862	0.433	0.7604	16549	Intron	MLKL
16	74731323	A	G	0.000342	0.315	0.57453	0.179	0.318	14444	Intron	MLKL
16	74731332	C	T	0.0233	3.89	0.04871	0.0768	0.039	14444	Intron	MLKL
16	74731336	C	G	0.00198	3.14	0.0764	-0.239	0.1347	13920	Intron	MLKL
16	74731388	T	C	2.02e-05	0.586	0.44378	0.936	1.2225	16549	Intron	MLKL
16	74731415	G	C	0.000151	1.35	0.24515	0.52	0.4475	16549	Intron	MLKL
16	74731478	G	A	0.000432	0.773	0.3794	0.232	0.2644	16549	Intron	MLKL
16	74731515	T	G	1.06e-06	2.45	0.11783	-27.6	17.6521	1507	Intron	MLKL
16	74731532	T	TCCAGA	0.621	0.0193	0.88956	0.00157	0.0113	16549	Insertion	MLKL
16	74731551	C	T	2.19e-05	5.32e-05	0.99418	0.00858	1.1759	16549	Intron	MLKL
16	74731631	C	T	1.35e-05	0.152	0.69693	-0.584	1.4984	16549	Intron	MLKL
16	74731701	A	G	0.000141	0.000361	0.98484	0.00879	0.4625	16549	Intron	MLKL
16	74731755	G	T	0.000519	0.102	0.74963	-0.0971	0.3043	10402	Intron	MLKL
16	74731782	G	A	0.000383	0.26	0.61034	-0.143	0.281	16549	Intron	MLKL
16	74731984	T	A	0.00926	1.64	0.19969	-0.0736	0.0574	16549	Intron	MLKL
16	74732161	T	G	0.0314	0.137	0.71129	-0.0117	0.0315	16549	Intron	MLKL
16	74732174	C	T	0.00157	4.07	0.04377	-0.65	0.3225	3059	Intron	MLKL
16	74732296	A	G	0.00401	3.8	0.05133	-0.181	0.0931	14444	Intron	MLKL
16	74732438	C	T	0.0078	0.879	0.34855	-0.0586	0.0625	16549	Intron	MLKL
16	74732517	A	G	0.102	0.0267	0.87021	-0.00296	0.0181	16549	Intron	MLKL
16	74732664	C	T	0.00623	0.623	0.42984	0.0637	0.0807	12413	Intron	MLKL
16	74732680	C	T	0.000125	0.812	0.36749	0.444	0.4922	16549	Intron	MLKL
16	74732764	C	T	0.000387	1.25	0.26367	-0.341	0.3048	13920	Intron	MLKL
16	74732766	C	T	0.000201	2.24	0.13468	0.58	0.3875	16549	Intron	MLKL
16	74732827	A	G	0.0969	0.519	0.47129	0.0134	0.0186	16549	Intron	MLKL
16	74732888	G	A	0.000372	0.0913	0.76259	0.086	0.2849	16549	Intron	MLKL
16	74732936	G	A	0.00188	0.1	0.75129	0.0439	0.1384	13920	Intron	MLKL
16	74732940	G	C	0.00406	0.0485	0.82568	-0.019	0.0864	16549	Intron	MLKL
16	74733006	G	A	0.00368	0.0418	0.83804	0.0185	0.0907	16549	Intron	MLKL
16	74733133	A	C	0.00577	0.287	0.59242	-0.0389	0.0726	16549	Intron	MLKL
16	74733236	G	A	0.00219	1.08	0.29814	0.158	0.1523	9878	Intron	MLKL
16	74733257	G	C	8.55e-05	1.39	0.2391	0.7	0.5946	16549	Intron	MLKL
16	74733335	G	A	0.000562	0.136	0.71279	-0.0854	0.232	16549	Intron	MLKL
16	74733453	T	C	0.018	4.1	0.04301	-0.0967	0.0478	12413	Intron	MLKL
16	74733478	G	C	0.00013	1.01	0.31414	-0.486	0.4829	16549	Intron	MLKL
16	74733765	T	G	0.141	0.14	0.70832	0.0059	0.0158	16549	Intron	MLKL
16	74733804	C	T	0.000856	1.2	0.27298	0.206	0.188	16549	Intron	MLKL
16	74733805	G	A	0.135	0.00571	0.93979	0.00122	0.0161	16549	Intron	MLKL
16	74733836	T	A	0.000413	0.685	0.40776	0.573	0.6916	2535	Intron	MLKL
16	74733854	T	A	0.000749	0.0047	0.94537	-0.0138	0.2009	16549	Intron	MLKL
16	74733963	C	T	0.0447	3.17	0.0752	0.0473	0.0266	16549	Intron	MLKL
16	74733966	C	CA	0.00046	0.266	0.60603	-0.132	0.2564	16549	Insertion	MLKL
16	74733981	A	G	0.000309	6.94	0.00842	-0.824	0.3126	16549	Intron	MLKL
16	74734026	C	T	0.000464	0.0075	0.931	0.0221	0.2552	16549	Intron	MLKL
16	74734028	C	G	0.000397	2.35	0.12525	1.08	0.7054	2535	Intron	MLKL
16	74734112	T	C	0.0249	1.25	0.26368	-0.0455	0.0408	12413	Intron	MLKL
16	74734415	T	C	0.0218	2.67	0.10227	-0.071	0.0434	12413	Utr5	MLKL
16	74734513	C	A	8.48e-05	0.835	0.36075	0.546	0.5971	16549	Utr5	MLKL
16	74734568	C	G	0.00239	0.0283	0.86651	0.0189	0.1125	16549	Utr5	MLKL
16	74734743	G	C	0.00488	2.02	0.15491	-0.142	0.0995	10402	Utr5	MLKL
16	74709610	G	A	0.02	0.066	0.797	-0.0156	0.0607	16549	Nonsynonymous	MLKL
16	74709610	G	T	3.57e-05	0.219	0.64	10.5376	22.5253	16549	Nonsynonymous	MLKL
16	74710939	C	CTTAT	0.02197	1.15038	0.283	0.04537	0.0423	16549	Insertion	MLKL
16	74710939	C	CTTATTTAT	0.00501	0.000466	0.983	0.00198	0.0918	16549	Insertion	MLKL
16	74715291	T	A	0.000111	0.00599	0.9383	0.335	4.3223	16549	Intron	MLKL
16	74715291	T	C	0.0083	5.42898	0.0198	-0.197	0.0846	16549	Intron	MLKL
16	74715565	A	G	0.64201	0.0323	0.857	-0.00227	0.0126	16549	Intron	MLKL
16	74715565	A	T	0.00212	0.0892	0.765	0.04079	0.1366	16549	Intron	MLKL
16	74722404	G	A	0.00157	0.08908	0.765	0.0903	0.303	16549	Intron	MLKL
16	74722404	G	T	0.0001	0.00841	0.927	0.1609	1.755	16549	Intron	MLKL
16	74723020	CT	C	0.0394	0.0419	0.838	0.00866	0.0423	16549	Deletion	MLKL
16	74723020	CT	CTT	0.0224	0.234	0.629	0.02739	0.0566	16549	Insertion	MLKL
16	74728754	T	A	0.00106	3.282	0.07005	-0.7931	0.4378	16549	Intron	MLKL
16	74728754	T	TTTTG	0.06004	7.621	0.00577	0.1475	0.0534	16549	Insertion	MLKL
16	74728754	T	TTTTGTTTG	0.03776	0.668	0.4136	-0.0461	0.0564	16549	Insertion	MLKL
16	74728754	T	TTTTGTTTGTTTG	0.00119	5.401	0.02013	1.0459	0.4501	16549	Insertion	MLKL
16	74729410	T	C	0.000732	0.435	0.509	-0.299	0.453	16549	Synonymous	MLKL
16	74729410	T	G	0.003742	1.901	0.168	0.177	0.128	14444	Nonsynonymous	MLKL
1	46972644	T	C	0.0216	0.58	0.44641	-0.031482	0.0413	13832	Upstream	DMBX1
1	46972694	C	T	0.00887	2.84	0.09221	-0.096124	0.0571	17444	Synonymous	DMBX1
1	46972811	G	A	0.000527	1.81	0.17875	-0.313717	0.2333	17444	Synonymous	DMBX1
1	46972845	C	A	0.000177	0.52	0.47082	-0.29003	0.4022	17444	Intron	DMBX1
1	46972944	G	A	0.00402	1.47	0.22536	-0.111276	0.0918	14815	Intron	DMBX1
1	46972958	A	G	0.199	0.64	0.42362	-0.010735	0.0134	17444	Intron	DMBX1
1	46973075	A	G	0.0216	0.584	0.44491	-0.031589	0.0413	13832	Intron	DMBX1
1	46973153	C	T	0.000983	0.00251	0.96006	0.009285	0.1854	14815	Intron	DMBX1
1	46973180	G	A	0.00079	2.89	0.08921	-0.323943	0.1906	17444	Intron	DMBX1
1	46973360	C	T	0.00887	2.83	0.0924	-0.096086	0.0571	17444	Intron	DMBX1
1	46973390	A	G	0.00405	0.156	0.69333	-0.039411	0.0999	12413	Intron	DMBX1
1	46973454	C	T	0.0152	0.481	0.48798	-0.030317	0.0437	17444	Intron	DMBX1
1	46973512	G	A	5.98e-05	0.019	0.89033	-0.095445	0.6922	17444	Intron	DMBX1
1	46973516	A	G	0.00121	2.98	0.0844	-0.552229	0.32	4042	Intron	DMBX1
1	46973581	C	A	0.408	2.04	0.15337	0.015551	0.0109	17444	Intron	DMBX1
1	46973656	C	T	0.00012	0.0093	0.92316	0.047134	0.4887	17444	Intron	DMBX1
1	46973657	G	A	0.000186	0.334	0.56321	-0.226719	0.3922	17444	Intron	DMBX1
1	46973670	C	T	1.64e-05	0.368	0.54398	-0.802512	1.3225	17444	Intron	DMBX1
1	46973917	C	G	0.00285	10.8	0.00101	0.330404	0.1005	17444	Intron	DMBX1
1	46974044	G	A	5.36e-06	0.00484	0.94453	-0.421957	6.0644	2535	Intron	DMBX1
1	46974163	G	T	0.000144	0.193	0.66041	0.513631	1.1691	2535	Intron	DMBX1
1	46974170	G	C	4.25e-05	2.13	0.14434	1.1988	0.8212	17444	Intron	DMBX1
1	46974454	G	A	9.97e-05	0.908	0.34061	0.510868	0.5361	17444	Intron	DMBX1
1	46974479	C	T	0.000421	0.0947	0.75832	-0.090187	0.2931	13832	Intron	DMBX1
1	46974700	A	G	0.0431	0.096	0.75674	-0.008165	0.0264	17444	Intron	DMBX1
1	46974736	C	T	0.00129	4	0.04539	0.323441	0.1616	14815	Intron	DMBX1
1	46974739	A	G	0.000854	0.301	0.58351	-0.194825	0.3553	4640	Intron	DMBX1
1	46974747	T	G	0.000118	0.0445	0.83293	-0.123474	0.5853	12413	Intron	DMBX1
1	46974748	T	C	1.96e-05	0.771	0.37978	3.61693	4.1181	1507	Intron	DMBX1
1	46974853	T	C	0.00584	0.0653	0.79831	-0.017953	0.0703	17444	Intron	DMBX1
1	46974899	C	A	0.00879	2.83	0.09245	-0.096494	0.0573	17444	Intron	DMBX1
1	46974901	C	T	0.000225	0.0527	0.81841	-0.082021	0.3573	17444	Intron	DMBX1
1	46974908	C	A	0.00136	2.93	0.0871	0.24837	0.1452	17444	Intron	DMBX1
1	46974917	T	C	0.000128	0.458	0.49848	-0.320423	0.4734	17444	Intron	DMBX1
1	46974926	A	G	3.09e-06	0.149	0.69937	-2.65172	6.8667	3430	Intron	DMBX1
1	46975031	C	T	2.51e-05	1.15e-05	0.99729	0.003628	1.0695	17444	Intron	DMBX1
1	46975038	C	T	0.0505	0.00137	0.97052	-0.000903	0.0244	17444	Intron	DMBX1
1	46975039	C	T	0.00584	0.0168	0.89694	0.009977	0.077	14518	Intron	DMBX1
1	46975070	C	T	0.0218	0.395	0.52977	-0.025886	0.0412	13832	Intron	DMBX1
1	46975086	C	T	0.00256	0.00954	0.92218	0.010358	0.106	17444	Intron	DMBX1
1	46975127	A	G	0.00239	2.67	0.10208	-0.179183	0.1096	17444	Intron	DMBX1
1	46975213	C	T	2.19e-05	3.03	0.08185	-1.99131	1.1444	17444	Intron	DMBX1
1	46975248	C	T	1.45e-05	0.67	0.41315	-3.01533	3.6846	2535	Intron	DMBX1
1	46975294	G	A	0.199	2.83	0.09231	-0.022558	0.0134	17444	Intron	DMBX1
1	46975378	G	A	0.0216	0.604	0.43724	-0.032142	0.0414	13832	Intron	DMBX1
1	46975450	C	A	0.0231	0.837	0.36039	-0.032619	0.0357	17444	Intron	DMBX1
1	46975462	C	T	0.000137	1.01	0.31562	0.459318	0.4577	17444	Intron	DMBX1
1	46975463	G	A	0.000553	1.56	0.21215	-0.284078	0.2277	17444	Intron	DMBX1
1	46975480	C	G	0.0431	0.14	0.70812	-0.009864	0.0263	17444	Intron	DMBX1
1	46975662	A	T	3.54e-06	1.12	0.28965	3.01358	2.846	17444	Intron	DMBX1
1	46975773	C	T	0.257	0.115	0.73437	-0.004157	0.0122	17444	Intron	DMBX1
1	46975857	C	G	2.51e-05	0.129	0.71919	1.0079	2.8033	2535	Intron	DMBX1
1	46975877	T	C	0.259	0.0603	0.80595	-0.003003	0.0122	17444	Intron	DMBX1
1	46976047	C	G	6.03e-05	0.000189	0.98904	0.00947	0.6893	17444	Intron	DMBX1
1	46976372	C	A	0.0001	0.318	0.57289	0.508099	0.9012	6147	Intron	DMBX1
1	46976386	G	A	2.04e-05	0.511	0.47477	2.22054	3.1068	2535	Intron	DMBX1
1	46976462	G	A	0.00872	2.85	0.09125	-0.097274	0.0576	17444	Intron	DMBX1
1	46976502	G	A	0.000493	1.37	0.24131	-0.349897	0.2986	11385	Intron	DMBX1
1	46976523	G	A	0.00541	3.63	0.05662	0.139092	0.073	17444	Intron	DMBX1
1	46976530	C	G	0.215	0.103	0.74863	0.004173	0.013	17444	Intron	DMBX1
1	46976598	C	T	0.000104	0.111	0.73925	0.174784	0.5251	17444	Intron	DMBX1
1	46976717	C	T	0.216	0.0814	0.77546	0.003712	0.013	17444	Synonymous	DMBX1
1	46976777	C	T	0.00044	1	0.31626	-0.255975	0.2554	17444	Synonymous	DMBX1
1	46976828	G	A	9.58e-05	1.97	0.16002	-0.768403	0.5469	17444	Synonymous	DMBX1
1	46976837	C	T	0.368	0.706	0.40067	0.009332	0.0111	17444	Synonymous	DMBX1
1	46976871	G	C	0.032	5.05	0.02464	0.071462	0.0318	15937	Nonsynonymous	DMBX1
1	46977008	G	A	0.00871	2.96	0.08513	-0.099196	0.0576	17444	Intron	DMBX1
1	46977183	G	A	0.199	2.79	0.09511	-0.022393	0.0134	17444	Intron	DMBX1
1	46977293	G	A	0.000106	0.143	0.70567	0.515289	1.3644	2535	Intron	DMBX1
1	46977311	G	A	0.38	0.529	0.46692	0.008025	0.011	17444	Intron	DMBX1
1	46977371	C	T	2.36e-05	0.213	0.64451	-0.50864	1.1024	17444	Intron	DMBX1
1	46977440	G	A	7.65e-05	1.22	0.26865	-0.677103	0.6121	17444	Intron	DMBX1
1	46977499	A	G	0.00116	2.95	0.0859	-0.561236	0.3268	4042	Intron	DMBX1
1	46977563	A	AGGG	0.0146	0.672	0.41247	-0.036567	0.0446	17444	Insertion	DMBX1
1	46977767	G	A	0.00126	2.38	0.12278	-0.232972	0.151	17444	Synonymous	DMBX1
1	46977812	T	C	0.0328	0.00557	0.9405	0.002245	0.0301	17444	Synonymous	DMBX1
1	46977851	C	T	0.000206	4.12	0.04233	-0.756936	0.3728	17444	Synonymous	DMBX1
1	46977885	G	T	3.24e-05	0.0725	0.78779	0.253103	0.9403	17444	Nonsynonymous	DMBX1
1	46977886	G	C	0.0028	0.232	0.62983	-0.048821	0.1013	17444	Nonsynonymous	DMBX1
1	46977907	C	T	7.71e-06	0.444	0.50499	-3.37298	5.0595	2535	Nonsynonymous	DMBX1
1	46978076	C	A	0.039	1.01	0.31573	-0.027749	0.0277	17444	Synonymous	DMBX1
1	46978406	G	GC	0.039	1.03	0.31107	-0.028014	0.0277	17444	Insertion	DMBX1
1	46978424	A	G	0.112	0.0876	0.76722	0.005029	0.017	17444	Utr3	DMBX1
1	46978497	C	T	0.199	2.76	0.09688	-0.022247	0.0134	17444	Utr3	DMBX1
1	46978593	C	G	0.00477	1.88	0.17071	-0.141426	0.1032	9878	Utr3	DMBX1
1	46978632	G	A	0.000101	1.05	0.3045	0.54792	0.5336	17444	Utr3	DMBX1
1	46978633	C	A	0.00477	1.88	0.16986	-0.14175	0.1033	9878	Utr3	DMBX1
1	46978769	C	A	0.000919	0.244	0.62115	0.087299	0.1766	17444	Utr3	DMBX1
1	46978789	CT	C	0.000264	0.0423	0.83709	0.067742	0.3295	17444	Deletion	DMBX1
1	46978885	C	T	0.0432	0.126	0.7226	-0.009349	0.0263	17444	Utr3	DMBX1
1	46978946	C	T	0.2	2.72	0.09891	-0.022095	0.0134	17444	Utr3	DMBX1
1	46978994	G	A	0.000177	0.528	0.46742	-0.29211	0.402	17444	Utr3	DMBX1
1	46979088	G	A	0.000244	0.42	0.51683	-0.222065	0.3426	17444	Utr3	DMBX1
1	46979222	C	T	0.626	0.406	0.52418	0.007048	0.0111	17444	Utr3	DMBX1
1	46979254	G	A	0.000763	0.0121	0.91251	0.0559	0.5088	2535	Utr3	DMBX1
1	46979273	G	A	2.71e-05	0.985	0.32101	-1.02135	1.0292	17444	Utr3	DMBX1
1	46979343	T	C	0.0687	0.329	0.56643	0.012135	0.0212	17444	Utr3	DMBX1
1	46979464	A	G	0.00418	1.46	0.22699	-0.106898	0.0885	15339	Utr3	DMBX1
1	46979554	G	C	0.0432	0.135	0.71325	-0.009679	0.0263	17444	Utr3	DMBX1
1	46979590	C	T	0.000393	2	0.15778	-0.381677	0.2702	17444	Utr3	DMBX1
1	46979891	A	T	0.000521	0.746	0.3876	-0.202644	0.2345	17444	Downstream	DMBX1
1	46979893	A	T	0.000845	0.04	0.8415	-0.036843	0.1842	17444	Downstream	DMBX1
1	46979898	A	T	0.374	0.13	0.71872	0.003984	0.0111	17444	Downstream	DMBX1
1	46979900	AT	A	0.582	0.818	0.36563	-0.009819	0.0109	17444	Deletion	DMBX1
1	46979901	T	A	0.428	0.465	0.49534	-0.007379	0.0108	17444	Downstream	DMBX1
1	46973793	T	G	0	0.202	0.653	8.572	19.057	895	Intron	DMBX1
1	46973793	TCCCAGGTCCAGCCTTG	T	0.000659	1.79	0.181	-0.312	0.233	17444	Deletion	DMBX1
1	46977791	G	A	0.000923	0.722	0.395	-0.3805	0.448	17444	Synonymous	DMBX1
1	46977791	G	C	0.002745	0.0276	0.868	0.0437	0.263	17444	Synonymous	DMBX1
9	136895409	C	CA	0.237	0.351	0.55351	0.00746	0.0126	17444	Insertion	BRD3|NCRNA00094
9	136895631	C	T	0.000123	1.16	0.2818	0.519	0.4822	17444	Utr3	BRD3
9	136895645	T	C	5.39e-05	8.69	0.00319	-5.64	1.9123	2535	Utr3	BRD3
9	136895734	G	A	0.000127	0.11	0.74067	0.157	0.4756	17444	Utr3	BRD3
9	136895818	T	G	0.0144	7.89	0.00498	0.126	0.0449	17444	Utr3	BRD3
9	136895907	G	A	0.00687	0.174	0.67674	0.032	0.0768	12413	Utr3	BRD3
9	136895916	G	A	0.00687	0.174	0.67699	0.032	0.0768	12413	Utr3	BRD3
9	136895949	G	A	2.13e-05	0.285	0.59332	0.62	1.1602	17444	Utr3	BRD3
9	136895955	C	CA	0.00525	3.19	0.07422	0.132	0.0741	17444	Insertion	BRD3|NCRNA00094
9	136895960	G	A	0.000119	2.62	0.10577	-2.08	1.287	2535	Utr3	BRD3
9	136895980	A	G	0.000203	0.0676	0.79491	0.0977	0.3757	17444	Utr3	BRD3
9	136896083	C	T	4.6e-05	2.87	0.09016	-1.34	0.7893	17444	Utr3	BRD3
9	136896085	G	A	0.000215	0.326	0.56815	-0.208	0.365	17444	Utr3	BRD3
9	136896132	C	T	0.000858	1.79	0.18136	-0.261	0.195	15339	Utr3	BRD3
9	136896221	T	A	0.000164	2.77	0.09602	-0.695	0.4178	17444	Utr3	BRD3
9	136896253	G	A	0.00583	1.17	0.28028	-0.0824	0.0763	14815	Utr3	BRD3
9	136896285	T	C	0.000388	4.67	0.03075	1.04	0.4829	5535	Utr3	BRD3
9	136896305	G	A	0.000227	0.283	0.59471	0.189	0.3556	17444	Utr3	BRD3
9	136896335	C	T	9.32e-05	1.89	0.16906	-0.763	0.5546	17444	Utr3	BRD3
9	136896353	C	T	0.00372	1.12	0.29001	0.102	0.0963	14518	Utr3	BRD3
9	136896380	GCCGGCCGCTCC	G	0.0008	0.139	0.70894	0.0707	0.1894	17444	Deletion	BRD3|NCRNA00094
9	136896387	G	A	6.88e-05	0.0252	0.87397	-0.102	0.6454	17444	Utr3	BRD3
9	136896397	C	<CN0>	0.000102	0.0248	0.87486	0.0834	0.5296	17444	StructuralVariation	BRD3|NCRNA00094
9	136896464	C	G	0.00103	0.023	0.87958	0.0253	0.1669	17444	Utr3	BRD3
9	136896491	T	C	0.00125	0.0531	0.81782	-0.0399	0.1734	13308	Utr3	BRD3
9	136896618	G	GA	0.414	0.00436	0.94736	0.000718	0.0109	17444	Insertion	BRD3|NCRNA00094
9	136896665	A	T	0.000535	0.21	0.64704	0.106	0.2316	17444	Utr3	BRD3
9	136896691	A	G	0.00829	0.449	0.50275	-0.0453	0.0676	13308	Utr3	BRD3
9	136896732	C	G	0.000259	4.6	0.032	-0.86	0.4012	11983	Utr3	BRD3
9	136896811	C	G	0.000126	0.0685	0.79353	0.125	0.4762	17444	Utr3	BRD3
9	136896861	C	A	0.000463	4.62	0.03161	1.04	0.4825	4640	Utr3	BRD3
9	136896914	G	A	0.000106	6.34	0.0118	-1.31	0.5205	17444	Utr3	BRD3
9	136896952	G	A	0.000257	0.277	0.59896	0.34	0.6474	4640	Utr3	BRD3
9	136896971	C	T	0.00139	1.16	0.28244	0.526	0.4897	1507	Utr3	BRD3
9	136896998	G	A	0.000407	2.26	0.13295	-0.399	0.2656	17444	Utr3	BRD3
9	136897010	G	A	0.000464	4.62	0.03156	1.04	0.482	4640	Utr3	BRD3
9	136897044	C	T	0.0132	0.0437	0.83448	0.0108	0.0515	14518	Utr3	BRD3
9	136897073	G	A	0.00373	1.16	0.28104	0.104	0.0963	14518	Utr3	BRD3
9	136897133	G	A	0.000392	0.00366	0.95173	-0.0395	0.6518	3000	Utr3	BRD3
9	136897176	A	C	6.86e-05	1.55	0.21274	0.805	0.6462	17444	Utr3	BRD3
9	136897220	C	T	0.000588	2.53	0.11173	0.351	0.2209	17444	Utr3	BRD3
9	136897221	G	A	0.026	0.257	0.61229	0.0182	0.0358	15413	Utr3	BRD3
9	136897458	C	CTT	0.01	0.556	0.45596	-0.04	0.0537	17444	Insertion	BRD3
9	136897525	A	G	6.72e-05	0.104	0.74734	-0.21	0.6529	17444	Utr3	BRD3
9	136897535	A	G	0.00685	0.165	0.68446	0.0313	0.0769	12413	Utr3	BRD3
9	136897652	C	T	7.85e-06	0.14	0.70846	0.715	1.9112	17444	Utr3	BRD3
9	136897693	C	T	0.000114	0.65	0.42018	-0.899	1.1147	3524	Utr3	BRD3
9	136897709	C	T	0.265	0.759	0.38368	0.0106	0.0121	17444	Utr3	BRD3
9	136897769	C	T	0.00016	0.27	0.60326	-0.22	0.4227	17444	Utr3	BRD3
9	136897778	C	T	0.000481	8.05e-05	0.99284	-0.00219	0.2442	17444	Utr3	BRD3
9	136897793	T	G	0.00353	0.0819	0.77468	-0.0258	0.0903	17444	Utr3	BRD3
9	136897912	A	G	0.00109	0.137	0.71095	-0.0675	0.1823	13832	Utr3	BRD3
9	136897976	TTA	T	0.27	0.16	0.68954	0.00482	0.0121	17444	Deletion	BRD3
9	136897978	A	T	0.253	0.00491	0.94413	-0.000863	0.0123	17444	Utr3	BRD3
9	136897990	CT	C	0.27	0.158	0.69055	0.0048	0.0121	17444	Deletion	BRD3
9	136898019	G	A	0.0125	0.308	0.57882	0.0285	0.0514	15413	Utr3	BRD3
9	136898063	G	T	0.000316	0.403	0.52546	-0.501	0.7897	2535	Utr3	BRD3
9	136898098	G	A	0.0787	0.29	0.59031	0.0107	0.0199	17444	Utr3	BRD3
9	136898126	C	A	0.000466	0.762	0.38269	0.217	0.2481	17444	Utr3	BRD3
9	136898139	C	T	0.01	0.572	0.44931	-0.0407	0.0537	17444	Utr3	BRD3
9	136898236	G	A	0.0728	0.0899	0.76424	0.00618	0.0206	17444	Utr3	BRD3
9	136898260	C	T	0.0123	0.0272	0.86906	-0.00799	0.0485	17444	Utr3	BRD3
9	136898261	G	A	0.000136	0.634	0.42597	-0.365	0.4586	17444	Utr3	BRD3
9	136898359	G	A	0.000636	1.42	0.23308	-0.526	0.4411	4042	Utr3	BRD3
9	136898413	C	T	0.000254	0.153	0.69613	-0.131	0.3358	17444	Utr3	BRD3
9	136898425	G	T	0.00353	0.0795	0.77795	-0.0255	0.0903	17444	Utr3	BRD3
9	136898499	C	G	5.41e-05	0.241	0.62361	-0.357	0.7282	17444	Utr3	BRD3
9	136898535	C	T	0.000523	0.054	0.81619	0.0544	0.2342	17444	Utr3	BRD3
9	136898585	T	C	0.0132	0.0405	0.84044	0.0103	0.0514	14518	Utr3	BRD3
9	136898627	A	G	0.26	0.0738	0.78583	0.00332	0.0122	17444	Utr3	BRD3
9	136898745	G	A	3.98e-05	4.33	0.0374	1.77	0.8487	17444	Synonymous	BRD3
9	136898820	G	T	0.0259	0.289	0.59102	0.0193	0.0358	15413	Synonymous	BRD3
9	136898922	G	T	0.696	0.599	0.43915	0.009	0.0116	17444	Intron	BRD3
9	136899009	T	C	0.000223	0.659	0.41701	0.99	1.22	1507	Intron	BRD3
9	136899095	C	T	0.00357	0.084	0.77191	-0.026	0.0898	17444	Intron	BRD3
9	136899208	C	G	0.00172	1.83	0.1762	-0.207	0.1532	12413	Intron	BRD3
9	136899303	C	A	9.57e-05	1.22	0.26856	0.606	0.5474	17444	Intron	BRD3
9	136899304	C	A	0.00027	0.108	0.74275	0.107	0.3261	17444	Intron	BRD3
9	136899343	T	C	0.000501	0.242	0.62306	0.118	0.2391	17444	Intron	BRD3
9	136899350	G	A	0.000185	0.0223	0.88132	0.0587	0.3932	17444	Intron	BRD3
9	136899420	C	T	0.00257	4.4	0.03599	-0.236	0.1125	15413	Intron	BRD3
9	136899438	G	A	0.000144	0.102	0.74959	0.143	0.4465	17444	Intron	BRD3
9	136899529	C	T	0.000598	0.0399	0.84166	-0.0437	0.2189	17444	Intron	BRD3
9	136899647	C	A	7.25e-05	1.47	0.22471	0.763	0.6288	17444	Intron	BRD3
9	136899662	C	T	0.00032	0.684	0.40837	0.248	0.2994	17444	Intron	BRD3
9	136899695	G	A	0.00103	0.403	0.52533	0.106	0.1672	17444	Intron	BRD3
9	136899722	G	T	8.83e-05	0.0132	0.90869	-0.0654	0.5699	17444	Intron	BRD3
9	136899786	C	A	0.000385	3.22	0.07262	-0.49	0.273	17444	Intron	BRD3
9	136899788	C	T	0.000463	0.466	0.49488	0.17	0.2488	17444	Intron	BRD3
9	136899924	T	C	0.000946	0.018	0.89339	-0.0233	0.1742	17444	Nonsynonymous	BRD3
9	136899956	C	T	0.00016	0.0105	0.91833	0.0434	0.4236	17444	Normal_Splice_Site	BRD3
9	136899973	C	T	2.62e-05	0.00129	0.97131	0.0376	1.0468	17444	Intron	BRD3
9	136900032	C	T	6.99e-05	1.08	0.29804	0.666	0.6403	17444	Intron	BRD3
9	136900131	A	T	4.82e-05	7.03	0.00802	-2.04	0.7711	17444	Intron	BRD3
9	136900132	T	A	4.82e-05	7.04	0.00797	-2.05	0.7713	17444	Intron	BRD3
9	136900133	G	A	0.00062	0.293	0.58799	0.126	0.2333	14815	Intron	BRD3
9	136900187	G	A	0.0035	0.385	0.53512	-0.0667	0.1075	12413	Intron	BRD3
9	136900210	CAG	C	0.00062	0.337	0.56184	0.125	0.215	17444	Deletion	BRD3
9	136900214	G	C	0.0099	2.36	0.12433	0.0911	0.0593	14518	Intron	BRD3
9	136900239	G	A	0.000242	3.18	0.07459	-0.613	0.3439	17444	Intron	BRD3
9	136900254	G	A	0.00283	0.00283	0.95761	0.014	0.2642	2535	Intron	BRD3
9	136900259	G	C	0.000168	1.63	0.20206	-0.527	0.4134	17444	Intron	BRD3
9	136900273	A	G	0.00242	0.00897	0.92456	0.0105	0.1105	16920	Intron	BRD3
9	136900337	C	T	0.0181	0.207	0.64883	-0.0183	0.0402	17444	Intron	BRD3
9	136900350	C	T	0.00103	0.473	0.49143	0.115	0.1666	17444	Intron	BRD3
9	136900419	C	T	7.5e-05	5	0.02532	-3.63	1.6212	2535	Intron	BRD3
9	136900472	T	C	0.000233	0.321	0.57096	0.199	0.3506	17444	Intron	BRD3
9	136900480	C	T	0.000105	3.27	0.07069	-1.26	0.6949	9878	Intron	BRD3
9	136900570	T	C	0.0123	0.329	0.5663	0.0296	0.0516	15413	Intron	BRD3
9	136900608	G	A	0.000285	0.345	0.55705	0.186	0.3172	17444	Intron	BRD3
9	136900641	G	A	0.0776	0.0737	0.78603	0.00543	0.02	17444	Intron	BRD3
9	136900698	G	A	0.0024	1.88	0.17044	-0.16	0.1168	15339	Intron	BRD3
9	136900777	G	T	0.00847	2.07	0.14981	0.0841	0.0584	17444	Intron	BRD3
9	136900863	C	T	8.33e-05	1.38	0.24027	0.689	0.5866	17444	Intron	BRD3
9	136900864	G	A	0.000476	4.4	0.03597	0.998	0.4759	4640	Intron	BRD3
9	136900918	G	A	0.0839	0.00432	0.94758	0.00127	0.0193	17444	Intron	BRD3
9	136900974	C	T	5.88e-05	0.278	0.59827	0.368	0.698	17444	Intron	BRD3
9	136900988	G	A	0.000124	0.732	0.39232	-0.412	0.4817	17444	Intron	BRD3
9	136901065	G	A	0.000624	0.502	0.47866	-0.181	0.2555	12280	Intron	BRD3
9	136901113	G	A	7.11e-05	1.12	0.28954	-0.672	0.6349	17444	Intron	BRD3
9	136901134	G	A	0.0123	0.335	0.56247	0.0299	0.0517	15413	Intron	BRD3
9	136901254	G	A	0.0216	2.46	0.11685	0.0578	0.0368	17444	Synonymous	BRD3
9	136901275	C	T	0.000302	1.73	0.18893	-0.405	0.3081	17444	Synonymous	BRD3
9	136901507	C	A	0.000852	0.177	0.67409	-0.0784	0.1864	16920	Intron	BRD3
9	136901607	G	A	0.000151	0.164	0.6857	0.176	0.4358	17444	Intron	BRD3
9	136901714	C	T	0.00185	0.627	0.4284	0.105	0.133	15339	Intron	BRD3
9	136901804	G	A	0.0166	0.0839	0.77203	-0.0121	0.0419	17444	Intron	BRD3
9	136901848	G	A	0.000141	0.261	0.60977	0.23	0.4512	17444	Intron	BRD3
9	136901853	G	A	0.000563	0.223	0.63702	-0.113	0.2401	15413	Intron	BRD3
9	136901868	C	T	0.000135	0.295	0.58679	-0.25	0.4605	17444	Intron	BRD3
9	136901869	G	A	0.0262	0.0427	0.8362	0.00693	0.0335	17444	Intron	BRD3
9	136901947	G	A	0.0201	0.645	0.42189	-0.032	0.0399	15937	Intron	BRD3
9	136901990	G	A	0.000133	1.31	0.25313	-0.532	0.4651	17444	Intron	BRD3
9	136902002	G	A	0.0172	0.0566	0.81194	-0.0098	0.0412	17444	Intron	BRD3
9	136902055	C	A	0.000567	5.6	0.018	0.54	0.2284	16920	Intron	BRD3
9	136902310	C	G	0.00111	2.72	0.09887	0.282	0.1711	15339	Intron	BRD3
9	136902415	T	C	0.406	0.103	0.74884	0.00349	0.0109	17444	Intron	BRD3
9	136902416	G	A	0.013	0.0498	0.82344	0.0116	0.0518	14518	Intron	BRD3
9	136902422	G	A	0.00264	0.0119	0.91297	0.0221	0.2022	4640	Intron	BRD3
9	136902433	C	G	0.000151	0.135	0.71294	0.161	0.4364	17444	Intron	BRD3
9	136902522	G	C	7.5e-05	5.94	0.01477	-1.51	0.6182	17444	Intron	BRD3
9	136902648	G	A	0.000235	0.972	0.32417	0.344	0.3492	17444	Intron	BRD3
9	136902710	A	T	0.000229	0.0285	0.86603	-0.203	1.2026	1507	Intron	BRD3
9	136902735	C	T	0.000194	0.00605	0.93801	0.0299	0.3847	17444	Intron	BRD3
9	136902736	G	A	0.000111	3.89	0.04871	-1	0.5089	17444	Intron	BRD3
9	136902771	A	T	0.000104	2.22	0.13602	-0.784	0.5256	17444	Intron	BRD3
9	136902829	A	AT	0.0029	1.75	0.18648	-0.132	0.0996	17444	Insertion	BRD3
9	136902830	T	A	0.0414	0.439	0.50742	-0.0178	0.0269	17444	Intron	BRD3
9	136902837	T	A	0.0129	0.0293	0.86413	0.00811	0.0474	17444	Intron	BRD3
9	136902838	A	T	0.27	0.621	0.4305	0.00951	0.0121	17444	Intron	BRD3
9	136902896	T	C	0.0345	0.00246	0.96045	-0.00145	0.0293	17444	Intron	BRD3
9	136903023	A	G	0.27	0.496	0.48113	0.00849	0.0121	17444	Intron	BRD3
9	136903056	G	A	0.000704	0.000385	0.98434	-0.00462	0.2356	12804	Intron	BRD3
9	136903154	C	T	0.000258	1.35	0.24518	-0.42	0.3617	14815	Intron	BRD3
9	136903190	G	C	0.000146	0.00257	0.95954	0.0225	0.4435	17444	Intron	BRD3
9	136903238	C	G	0.00144	0.0161	0.89895	-0.0238	0.1874	9878	Intron	BRD3
9	136903248	C	A	0.00278	4.01	0.04532	-0.223	0.1114	14518	Intron	BRD3
9	136903316	G	A	0.000996	0.0237	0.8776	0.0261	0.1697	17444	Intron	BRD3
9	136903363	A	G	0.382	0.258	0.61166	0.00559	0.011	17444	Intron	BRD3
9	136903369	C	G	0.258	0.0526	0.81867	0.0028	0.0122	17444	Intron	BRD3
9	136903376	A	C	0.00287	0.0346	0.85237	-0.0186	0.1001	17444	Intron	BRD3
9	136903384	C	T	0.00685	0.136	0.71234	0.0284	0.077	12413	Intron	BRD3
9	136903406	A	AG	0.0855	0.0164	0.89821	0.00245	0.0191	17444	Insertion	BRD3
9	136903408	C	G	0.0851	0.0132	0.9087	0.0022	0.0192	17444	Intron	BRD3
9	136903421	C	T	0.000448	0.00184	0.96578	0.0129	0.3015	12280	Intron	BRD3
9	136903426	G	A	0.000156	2.64	0.10444	0.695	0.4283	17444	Intron	BRD3
9	136903438	G	A	0.000213	0.956	0.32809	-0.359	0.3667	17444	Intron	BRD3
9	136903523	T	C	0.0251	0.00191	0.96514	0.0015	0.0342	17444	Intron	BRD3
9	136903582	C	CT	0.00163	0.587	0.44371	-0.102	0.1329	17444	Insertion	BRD3
9	136903595	A	G	0.00068	0.833	0.36148	-0.202	0.2212	15042	Intron	BRD3
9	136903683	G	A	0.39	0.0752	0.78393	0.00301	0.011	17444	Intron	BRD3
9	136903710	C	A	5.03e-05	0.28	0.59675	0.399	0.7546	17444	Intron	BRD3
9	136904239	C	G	0.115	0.233	0.62961	0.00809	0.0168	17444	Intron	BRD3
9	136904428	C	T	0.000506	0.455	0.50016	0.563	0.8351	1419	Intron	BRD3
9	136904518	G	A	0.00279	3.95	0.0469	-0.221	0.1112	14518	Intron	BRD3
9	136904559	T	G	0.118	0.368	0.54418	0.0101	0.0166	17444	Intron	BRD3
9	136904826	A	G	0.024	0.207	0.64918	-0.0159	0.035	17444	Intron	BRD3
9	136904835	C	T	0.259	0.0464	0.82949	0.00263	0.0122	17444	Intron	BRD3
9	136904842	T	C	0.00011	4.91	0.02671	-2.97	1.3411	2535	Intron	BRD3
9	136904891	A	G	0.000134	3.99	0.04564	-0.926	0.4633	17444	Intron	BRD3
9	136904900	A	G	0.000223	0.00105	0.97419	0.0116	0.3583	17444	Intron	BRD3
9	136904926	C	T	0.000365	3.7	0.05449	-1.41	0.7356	2535	Intron	BRD3
9	136904957	G	A	8.21e-05	1.25	0.26393	-0.66	0.5908	17444	Intron	BRD3
9	136904967	G	GAGC	0.0242	0.00153	0.96877	-0.00137	0.0349	17444	Insertion	BRD3
9	136904991	A	G	0.000679	1.08	0.29947	0.213	0.2055	17444	Intron	BRD3
9	136905119	G	A	0.0246	0.41	0.52184	0.0235	0.0367	15413	Intron	BRD3
9	136905164	C	T	0.000199	0.00247	0.96034	-0.0189	0.3794	17444	Synonymous	BRD3
9	136905268	GCTTCTC	G	0.000401	0.805	0.3695	-0.24	0.2673	17444	CodonLoss	BRD3
9	136905404	G	A	0.0556	0.0108	0.91715	-0.00243	0.0234	17444	Intron	BRD3
9	136905450	G	A	0.000734	1.13	0.28768	-0.21	0.1977	17444	Intron	BRD3
9	136905455	G	A	0.000128	0.715	0.39792	-0.4	0.4733	17444	Intron	BRD3
9	136905474	C	T	0.279	0.112	0.73828	-0.00399	0.0119	17444	Intron	BRD3
9	136905559	C	A	0.0849	0.00129	0.97133	0.00069	0.0192	17444	Intron	BRD3
9	136905577	C	A	0.26	0.0243	0.87606	0.0019	0.0122	17444	Intron	BRD3
9	136905587	C	T	8.5e-05	5.76	0.01641	-3.66	1.5232	2535	Intron	BRD3
9	136905590	G	A	0.000474	0.0597	0.80695	-0.0601	0.2459	17444	Intron	BRD3
9	136905617	C	A	0.000147	0.433	0.51069	-0.291	0.4418	17444	Intron	BRD3
9	136905712	C	T	0.000571	0.0703	0.7909	-0.0594	0.224	17444	Intron	BRD3
9	136905765	C	T	0.585	0.851	0.35618	0.01	0.0109	17444	Intron	BRD3
9	136905924	C	T	0.000123	0.00932	0.92307	-0.0466	0.483	17444	Intron	BRD3
9	136905925	G	A	0.000495	2.63	0.1048	-0.409	0.2519	15937	Intron	BRD3
9	136905981	T	G	0.699	0.545	0.46057	0.00861	0.0117	17444	Intron	BRD3
9	136905998	G	C	0.0131	0.0886	0.76598	0.014	0.0472	17444	Intron	BRD3
9	136906146	C	T	0.000233	0.922	0.33706	-0.337	0.351	17444	Intron	BRD3
9	136906150	C	T	0.00371	0.832	0.36176	-0.0902	0.0989	13832	Intron	BRD3
9	136906304	A	G	0.0276	0.0906	0.7634	0.00983	0.0327	17444	Intron	BRD3
9	136906344	A	G	0.00063	0.16	0.68874	-0.224	0.5599	2535	Intron	BRD3
9	136906380	C	G	0.013	0.0694	0.79228	0.0124	0.0472	17444	Intron	BRD3
9	136906392	G	T	0.000141	1.71	0.19139	0.59	0.4513	17444	Intron	BRD3
9	136906523	A	G	4.4e-05	2.36	0.12468	-1.24	0.8071	17444	Intron	BRD3
9	136906640	C	T	7.78e-05	7.83	0.00513	-4.46	1.5923	2535	Intron	BRD3
9	136906695	T	C	0.00321	1.98	0.15973	0.133	0.0947	17444	Intron	BRD3
9	136906746	T	C	0.0219	0.0192	0.88972	-0.00556	0.0401	14518	Intron	BRD3
9	136906752	G	A	0.31	0.537	0.46382	0.00848	0.0116	17444	Intron	BRD3
9	136906767	G	A	0.000366	0.0594	0.80746	-0.0682	0.28	17444	Intron	BRD3
9	136906781	A	AC	0.332	1.69	0.19417	-0.0148	0.0114	17444	Insertion	BRD3
9	136906782	G	C	0.179	0.141	0.70729	0.00525	0.014	17444	Intron	BRD3
9	136906829	G	C	0.0352	1.32	0.25044	-0.0334	0.0291	17444	Intron	BRD3
9	136906832	A	AG	0.0124	0.468	0.49378	0.0332	0.0485	17444	Insertion	BRD3
9	136906986	T	G	0.0125	0.268	0.60484	0.0249	0.0482	17444	Nonsynonymous	BRD3
9	136907005	G	A	0.248	6.11e-06	0.99803	3.06e-05	0.0124	17444	Synonymous	BRD3
9	136907079	G	A	0.00182	0.605	0.43658	-0.0977	0.1256	17444	Normal_Splice_Site	BRD3
9	136907108	G	A	0.406	0.0414	0.83886	0.00222	0.0109	17444	Intron	BRD3
9	136907154	GTGC	G	0.000548	1.76	0.18424	0.304	0.2287	17444	Deletion	BRD3
9	136907197	A	G	0.0123	0.0327	0.85646	-0.0101	0.0557	13308	Intron	BRD3
9	136907248	G	T	0.000409	0.0592	0.80781	0.0644	0.2646	17444	Intron	BRD3
9	136907268	C	A	0.000194	0.0464	0.82948	-0.187	0.8673	3430	Intron	BRD3
9	136907277	C	A	9.83e-05	0.146	0.70268	-0.206	0.5402	17444	Intron	BRD3
9	136907297	G	A	0.0121	0.109	0.74152	0.0162	0.049	17444	Intron	BRD3
9	136907303	A	G	7.46e-05	7.1	0.00771	-1.65	0.62	17444	Intron	BRD3
9	136907311	G	A	0.000467	1.25	0.26379	-0.277	0.2479	17444	Intron	BRD3
9	136907328	G	T	0.013	0.068	0.79422	0.0123	0.0472	17444	Intron	BRD3
9	136907350	G	C	0.0122	0.361	0.54821	0.0311	0.0519	15413	Intron	BRD3
9	136907426	T	C	0.0204	0.00329	0.95425	-0.00217	0.0379	17444	Intron	BRD3
9	136907503	C	T	0.00739	1.32	0.25096	-0.0718	0.0625	17444	Intron	BRD3
9	136907523	C	T	0.000203	0.907	0.34096	-0.358	0.3761	17444	Intron	BRD3
9	136907544	CA	C	0.00487	0.126	0.72294	0.0273	0.0769	17444	Deletion	BRD3
9	136907652	G	C	0.000225	3.57	0.05888	0.674	0.3566	17444	Intron	BRD3
9	136907662	G	A	0.0229	0.214	0.64394	-0.0165	0.0358	17444	Intron	BRD3
9	136907672	T	C	0.0084	0.433	0.51045	-0.0442	0.0672	13308	Intron	BRD3
9	136907705	G	C	0.013	0.0672	0.79544	0.0122	0.0472	17444	Intron	BRD3
9	136907720	C	T	0.418	0.000527	0.98168	-0.000249	0.0109	17444	Intron	BRD3
9	136907768	T	C	0.233	0.552	0.45732	-0.00941	0.0127	17444	Intron	BRD3
9	136907770	C	T	0.203	0.077	0.78142	-0.00369	0.0133	17444	Intron	BRD3
9	136907800	T	C	0.0118	0.809	0.3683	-0.0489	0.0543	14518	Intron	BRD3
9	136907814	T	C	0.00173	0.0906	0.76345	0.0388	0.1289	17444	Intron	BRD3
9	136907832	T	C	0.231	0.245	0.62051	0.00629	0.0127	17444	Intron	BRD3
9	136907860	C	CAT	0.000154	0.328	0.56712	-0.247	0.4321	17444	Insertion	BRD3
9	136907866	T	C	0.000952	2.94	0.0862	0.781	0.4553	2535	Intron	BRD3
9	136907870	CATAT	C	0.000754	2.07	0.1504	0.28	0.195	17444	Deletion	BRD3
9	136907912	TATACAC	T	0.0226	0.15	0.69865	-0.0139	0.036	17444	Deletion	BRD3
9	136907940	CAT	C	0.000544	1.86	0.17305	-0.313	0.2296	17444	Deletion	BRD3
9	136907942	T	C	0.000382	3.28	0.07008	-0.496	0.2738	17444	Intron	BRD3
9	136907984	CAG	C	0.0125	0.529	0.46693	0.0351	0.0482	17444	Deletion	BRD3
9	136908062	A	G	7.09e-05	0.889	0.34572	1.57	1.6679	2535	Intron	BRD3
9	136908093	C	T	0.00124	0.139	0.70976	0.0673	0.1807	12413	Intron	BRD3
9	136908256	C	T	0.0125	0.571	0.44985	0.0387	0.0512	15413	Intron	BRD3
9	136908444	C	T	0.0377	0.0174	0.89511	0.00371	0.0281	17444	Intron	BRD3
9	136908549	C	G	0.248	0.000141	0.99051	0.000148	0.0124	17444	Intron	BRD3
9	136908604	C	A	0.00356	1.56	0.21229	-0.211	0.1689	4937	Intron	BRD3
9	136908641	A	G	2.17e-05	0.0212	0.88427	-0.167	1.1485	17444	Intron	BRD3
9	136908665	G	A	0.000243	4.74	0.02948	-0.747	0.3434	17444	Intron	BRD3
9	136908700	G	A	4.75e-05	6.02	0.01413	-1.91	0.7765	17444	Intron	BRD3
9	136908721	G	A	0.000101	3.41	0.0647	0.982	0.5318	17444	Intron	BRD3
9	136908793	T	C	0.000562	2.6	0.1068	-0.364	0.2259	17444	Intron	BRD3
9	136908809	T	C	4.76e-05	6.02	0.01418	-1.9	0.776	17444	Intron	BRD3
9	136908822	T	C	0.0132	0.0515	0.8204	0.0107	0.0469	17444	Intron	BRD3
9	136908868	T	C	0.000945	1.92	0.16602	0.241	0.1742	17444	Intron	BRD3
9	136908906	G	A	0.00151	8.47	0.00362	0.435	0.1496	14815	Intron	BRD3
9	136908992	G	C	0.000198	0.261	0.60925	0.195	0.381	17444	Intron	BRD3
9	136909008	G	A	0.247	4.04e-06	0.9984	2.5e-05	0.0124	17444	Intron	BRD3
9	136909073	G	A	9.51e-05	2.89	0.08916	2.25	1.3238	3000	Intron	BRD3
9	136909082	A	G	0.000164	0.00591	0.93872	0.0322	0.4185	17444	Intron	BRD3
9	136909141	G	C	0.246	0.0035	0.95285	0.000735	0.0124	17444	Intron	BRD3
9	136909183	C	T	0.000127	2.1	0.14724	-1.34	0.9215	4640	Intron	BRD3
9	136909199	G	A	0.000268	0.36	0.54854	-0.196	0.3268	17444	Intron	BRD3
9	136909261	C	T	0.409	0.374	0.54093	0.00666	0.0109	17444	Intron	BRD3
9	136909280	C	T	0.0227	0.167	0.68296	-0.0147	0.0359	17444	Intron	BRD3
9	136909309	G	A	0.302	0.00418	0.94846	0.000754	0.0117	17444	Intron	BRD3
9	136909319	C	T	0.00016	0.21	0.64693	0.194	0.4235	17444	Intron	BRD3
9	136909345	C	T	0.015	0.575	0.44844	0.0366	0.0483	14518	Intron	BRD3
9	136909417	C	T	0.0229	0.114	0.73569	-0.0121	0.0358	17444	Intron	BRD3
9	136909500	A	G	0.0159	0.217	0.64166	0.0199	0.0427	17444	Intron	BRD3
9	136909520	G	A	0.00196	0.558	0.45501	-0.0963	0.1289	15339	Intron	BRD3
9	136909526	T	C	0.000147	0.123	0.72599	0.155	0.441	17444	Intron	BRD3
9	136909527	C	G	8.99e-05	5.72	0.01681	-3.54	1.4811	2535	Intron	BRD3
9	136909618	A	G	0.0131	0.0653	0.79836	0.012	0.0472	17444	Intron	BRD3
9	136909702	T	TG	0.0107	0.127	0.7219	0.0185	0.0521	17444	Insertion	BRD3
9	136909703	G	A	0.000179	0.00321	0.95484	0.0227	0.4003	17444	Intron	BRD3
9	136909714	T	C	0.00302	0.0925	0.76098	0.0297	0.0976	17444	Intron	BRD3
9	136909729	T	C	0.00103	0.328	0.56682	0.0956	0.167	17444	Intron	BRD3
9	136909768	G	A	0.000218	1.25	0.26262	0.406	0.3624	17444	Intron	BRD3
9	136909827	G	A	0.00126	1.4	0.23673	0.179	0.1512	17444	Intron	BRD3
9	136909884	C	T	0.000541	5.49	0.01915	-0.574	0.2449	15413	Intron	BRD3
9	136909887	T	C	0.000378	1.52	0.21745	0.355	0.2881	15937	Intron	BRD3
9	136909904	C	T	0.000188	0.0157	0.90036	0.0489	0.3907	17444	Intron	BRD3
9	136910036	G	A	0.0144	0.259	0.61079	0.0229	0.045	17444	Intron	BRD3
9	136910076	G	A	0.000156	2.08	0.14908	0.619	0.4287	17444	Intron	BRD3
9	136910097	C	T	0.315	0.012	0.9128	0.00126	0.0115	17444	Intron	BRD3
9	136910169	G	A	0.000871	0.0924	0.76112	-0.0599	0.1969	14815	Intron	BRD3
9	136910205	G	T	0.0058	0.0884	0.76621	0.023	0.0773	14518	Intron	BRD3
9	136910247	A	T	0.00873	2.14	0.14373	0.0854	0.0584	16920	Intron	BRD3
9	136910248	G	C	0.000122	3.86	0.04942	-0.951	0.4838	17444	Intron	BRD3
9	136910275	C	T	0.00051	0.134	0.71476	-0.0866	0.2371	17444	Intron	BRD3
9	136910329	T	C	0.000168	0.138	0.70993	0.154	0.4134	17444	Intron	BRD3
9	136910348	C	T	0.00036	0.0244	0.8759	-0.0441	0.2821	17444	Intron	BRD3
9	136910350	C	A	0.0129	0.133	0.71537	0.019	0.0521	14518	Intron	BRD3
9	136910445	G	A	7.4e-05	3.23	0.07228	2.17	1.2064	4640	Synonymous	BRD3
9	136910475	C	T	0.0018	1.16	0.28118	-0.153	0.1416	13832	Synonymous	BRD3
9	136910612	G	A	0.000145	2.47	0.11598	0.744	0.4734	15413	Intron	BRD3
9	136910671	G	A	0.000317	1.43	0.23199	-0.36	0.3008	17444	Intron	BRD3
9	136910674	C	T	0.000971	3.01	0.08276	-0.396	0.2285	9878	Intron	BRD3
9	136910726	G	A	0.000156	2.08	0.14935	0.619	0.4292	17444	Intron	BRD3
9	136910784	C	G	0.000158	0.151	0.69715	0.166	0.4259	17444	Intron	BRD3
9	136910805	C	T	9.05e-05	0.013	0.90932	-0.0641	0.5629	17444	Intron	BRD3
9	136910831	G	A	0.000498	0.705	0.40105	-0.215	0.2559	15339	Intron	BRD3
9	136910837	G	A	0.0131	0.0646	0.79943	0.012	0.0471	17444	Intron	BRD3
9	136910905	C	T	0.302	8.73e-06	0.99764	-3.44e-05	0.0117	17444	Intron	BRD3
9	136910928	G	A	0.000577	0.0772	0.78114	-0.062	0.223	17444	Intron	BRD3
9	136910962	C	A	0.00118	0.936	0.33335	0.151	0.156	17444	Intron	BRD3
9	136911008	G	A	6.09e-05	1.63	0.20193	0.875	0.6861	17444	Intron	BRD3
9	136911078	A	T	0.000115	0.141	0.70728	-0.187	0.4988	17444	Intron	BRD3
9	136911140	G	A	0.302	0.00019	0.98901	-0.000161	0.0117	17444	Intron	BRD3
9	136911146	G	A	0.247	0.000107	0.99175	0.000128	0.0124	17444	Intron	BRD3
9	136911207	C	T	0.0227	0.21	0.64639	-0.0165	0.0359	17444	Intron	BRD3
9	136911272	C	T	0.302	0.000208	0.98848	-0.000168	0.0117	17444	Intron	BRD3
9	136911338	G	C	0.00294	3.44	0.06349	-0.201	0.1085	14518	Intron	BRD3
9	136911347	G	C	0.0131	0.0651	0.79862	0.012	0.0471	17444	Intron	BRD3
9	136911363	G	A	0.000141	0.0926	0.76086	0.137	0.451	17444	Intron	BRD3
9	136911395	T	C	0.00851	0.474	0.49109	-0.0459	0.0667	13308	Intron	BRD3
9	136911404	C	G	0.00161	0.356	0.55089	-0.0798	0.1337	17444	Intron	BRD3
9	136911427	G	A	0.000286	0.623	0.43006	0.25	0.3168	17444	Intron	BRD3
9	136911467	G	A	9.9e-05	5.68	0.01714	-3.36	1.4116	2535	Intron	BRD3
9	136911501	G	A	0.000723	0.0337	0.85428	-0.0366	0.1991	17444	Intron	BRD3
9	136911525	G	A	0.000115	0.129	0.71978	-0.179	0.4989	17444	Intron	BRD3
9	136911695	C	T	0.000676	1.65	0.19923	-0.281	0.2192	15413	Intron	BRD3
9	136911734	G	A	4.24e-05	0.099	0.753	-0.678	2.1558	2535	Intron	BRD3
9	136911838	C	T	0.00173	0.06	0.80646	0.0316	0.129	17444	Intron	BRD3
9	136911850	G	T	0.000206	0.0636	0.80088	-0.0941	0.3732	17444	Intron	BRD3
9	136911866	G	A	0.0136	0.0105	0.91821	0.0128	0.1246	2402	Intron	BRD3
9	136911945	TA	T	0.000597	0.0709	0.78996	-0.0584	0.2191	17444	Deletion	BRD3
9	136912053	A	G	0.00359	2.01	0.15626	0.432	0.3046	1507	Intron	BRD3
9	136912094	G	A	0.00025	1.43	0.23099	-0.44	0.3674	14815	Intron	BRD3
9	136912132	C	T	0.0173	1.84	0.17467	-0.0557	0.0411	17444	Intron	BRD3
9	136912205	G	A	0.000586	2.02	0.15492	0.315	0.2212	17444	Intron	BRD3
9	136912238	C	T	0.000597	8.38	0.00379	0.634	0.2192	17444	Intron	BRD3
9	136912259	G	A	0.000505	0.0696	0.79196	-0.0629	0.2384	17444	Intron	BRD3
9	136912423	G	A	0.000236	0.952	0.32932	-0.34	0.3484	17444	Intron	BRD3
9	136912459	C	T	0.00166	0.591	0.44221	-0.108	0.1403	15339	Intron	BRD3
9	136912464	C	CTGGGAGCTGGCTT	0.0131	0.0656	0.7978	0.0121	0.0471	17444	Insertion	BRD3
9	136912544	T	C	0.00181	0.281	0.59593	0.113	0.2139	6059	Intron	BRD3
9	136912587	C	CCCA	3.14e-05	0.15	0.69835	0.37	0.9551	17444	Insertion	BRD3
9	136912596	A	C	0.000777	0.445	0.50453	-0.128	0.1921	17444	Intron	BRD3
9	136912626	C	T	0.243	0.00367	0.95168	-0.000756	0.0125	17444	Intron	BRD3
9	136912701	G	A	0.000532	0.0893	0.76508	0.182	0.6093	2535	Intron	BRD3
9	136912741	T	G	0.000778	0.999	0.31755	-0.503	0.5036	2535	Intron	BRD3
9	136912839	G	A	0.0088	1	0.31689	-0.0657	0.0656	13308	Intron	BRD3
9	136912948	A	G	0.00015	0.365	0.54565	-0.264	0.4377	17444	Intron	BRD3
9	136913054	C	T	0.000111	1.24	0.26598	1.19	1.0669	3954	Intron	BRD3
9	136913083	C	T	0.0174	0.43	0.51216	0.0268	0.0409	17444	Intron	BRD3
9	136913099	G	A	0.00747	1.41	0.23451	-0.0739	0.0622	17444	Intron	BRD3
9	136913114	G	A	0.00297	3.45	0.06322	-0.2	0.1078	14518	Intron	BRD3
9	136913123	C	G	0.246	0.0058	0.93928	0.000947	0.0124	17444	Intron	BRD3
9	136913180	C	G	0.00588	0.000989	0.97491	-0.00226	0.0719	16549	Intron	BRD3
9	136913191	G	A	0.000111	5.67	0.01723	-3.18	1.3356	2535	Intron	BRD3
9	136913193	G	A	0.000595	4.1	0.04282	-0.445	0.2195	17444	Intron	BRD3
9	136913253	G	A	0.00016	0.18	0.67102	0.18	0.4227	17444	Synonymous	BRD3
9	136913271	G	A	0.000136	3.55	0.05943	0.866	0.4594	17444	Synonymous	BRD3
9	136913292	G	T	9.04e-05	0.154	0.69449	0.221	0.5632	17444	Synonymous	BRD3
9	136913355	T	C	0.699	0.778	0.3779	0.0103	0.0117	17444	Synonymous	BRD3
9	136913499	G	T	0.000787	0.147	0.70139	-0.0732	0.1909	17444	Synonymous	BRD3
9	136913502	C	T	0.000518	0.716	0.3976	-0.522	0.6175	2535	Synonymous	BRD3
9	136913527	G	A	0.015	0.9	0.34274	-0.0417	0.044	17444	Nonsynonymous	BRD3
9	136913568	G	A	0.00326	0.0655	0.79796	-0.0542	0.2118	3430	Synonymous	BRD3
9	136913601	AC	A	0.000947	0.138	0.71038	-0.0646	0.174	17444	Deletion	BRD3
9	136913605	C	T	0.000296	3.67	0.05556	1.34	0.7019	3430	Intron	BRD3
9	136913622	G	A	0.000274	0.298	0.58485	-0.177	0.3234	17444	Intron	BRD3
9	136913777	G	A	0.00014	4.72	0.02986	-0.983	0.4524	17444	Intron	BRD3
9	136913861	G	A	0.00016	1.01	0.31555	-0.425	0.4231	17444	Intron	BRD3
9	136913962	C	T	3.91e-05	0.923	0.33659	2.22	2.3075	2402	Intron	BRD3
9	136913991	C	T	0.00572	0.177	0.67387	-0.0303	0.0721	16920	Intron	BRD3
9	136914002	A	T	0.00575	0.0584	0.80899	0.0188	0.0776	14518	Intron	BRD3
9	136914160	G	A	0.000688	0.00542	0.94132	-0.0178	0.2421	12413	Intron	BRD3
9	136914161	G	T	0.000466	0.473	0.49149	-0.171	0.2481	17444	Intron	BRD3
9	136914211	G	A	0.00133	1.06	0.30398	-0.17	0.1652	13832	Intron	BRD3
9	136914280	G	A	0.000112	1.53	0.21623	-1.64	1.3263	2535	Intron	BRD3
9	136914283	G	C	0.0227	0.277	0.59866	-0.0189	0.0359	17444	Intron	BRD3
9	136914398	G	A	0.00017	1.68	0.19523	0.532	0.4108	17444	Intron	BRD3
9	136914463	C	T	0.00861	0.408	0.52311	-0.0424	0.0664	13308	Intron	BRD3
9	136914512	G	A	0.000413	0.00305	0.95596	-0.0146	0.2636	17444	Intron	BRD3
9	136914560	G	C	0.000165	0.144	0.70403	0.158	0.4171	17444	Intron	BRD3
9	136914572	C	A	0.000215	0.773	0.37915	0.321	0.3649	17444	Intron	BRD3
9	136914585	T	A	0.000369	0.11	0.74006	-0.0925	0.2789	17444	Intron	BRD3
9	136914601	A	C	0.0092	0.0844	0.77144	-0.0187	0.0642	13308	Intron	BRD3
9	136914623	G	A	0.000639	1.02	0.31326	0.414	0.4108	4640	Intron	BRD3
9	136914766	G	A	0.0132	0.06	0.80649	0.0115	0.0469	17444	Intron	BRD3
9	136914962	G	T	0.000165	0.000395	0.98414	0.00828	0.4167	17444	Intron	BRD3
9	136915056	C	G	0.000747	0.436	0.50906	0.129	0.196	17444	Intron	BRD3
9	136915123	A	G	0.00022	0.0133	0.90821	-0.0416	0.3611	17444	Intron	BRD3
9	136915175	C	T	4.66e-05	0.248	0.61822	0.391	0.7846	17444	Intron	BRD3
9	136915228	C	A	8.68e-05	0.18	0.67108	-0.244	0.5745	17444	Intron	BRD3
9	136915245	T	C	0.00748	1.5	0.22115	-0.076	0.0622	17444	Intron	BRD3
9	136915379	C	T	0.000506	0.011	0.91663	0.0249	0.238	17444	Intron	BRD3
9	136915413	C	T	0.0133	0.878	0.34867	0.0445	0.0475	16920	Intron	BRD3
9	136915479	G	A	5.15e-05	5.01	0.02526	-1.67	0.746	17444	Intron	BRD3
9	136915502	G	A	0.0117	0.59	0.44233	-0.0383	0.0498	17444	Synonymous	BRD3
9	136915508	C	T	0.0775	0.0101	0.91983	-0.00202	0.02	17444	Synonymous	BRD3
9	136915526	G	A	0.00219	0.00294	0.95674	-0.0163	0.3003	2535	Synonymous	BRD3
9	136915559	G	A	0.000272	0.747	0.38752	-0.281	0.3247	17444	Synonymous	BRD3
9	136915571	G	T	4.68e-06	1.06	0.30348	-2.55	2.4754	17444	Synonymous	BRD3
9	136915615	T	G	0.00149	0.318	0.57253	-0.0784	0.1389	17444	Nonsynonymous	BRD3
9	136915643	G	A	0.0174	4.6	0.03203	-0.0878	0.041	17444	Synonymous	BRD3
9	136915655	G	A	5.04e-05	1.83	0.17649	-1.02	0.7538	17444	Synonymous	BRD3
9	136915690	C	T	0.000787	2.81	0.09379	-0.568	0.3389	5535	Nonsynonymous	BRD3
9	136915695	G	A	0.0121	4.65	0.03109	0.106	0.0489	17444	Nonsynonymous	BRD3
9	136915711	C	T	0.00123	0.0116	0.91426	0.0204	0.1899	11297	Essential_Splice_Site	BRD3
9	136915823	C	T	9.02e-05	0.135	0.71282	0.208	0.5639	17444	Intron	BRD3
9	136915856	C	T	0.00334	0.473	0.49161	-0.073	0.1062	13308	Intron	BRD3
9	136915860	C	G	0.00026	0.963	0.32645	0.326	0.3323	17444	Intron	BRD3
9	136915949	G	A	0.00037	0.108	0.7426	-0.0914	0.2785	17444	Intron	BRD3
9	136915983	C	G	0.000422	3.15	0.07606	0.462	0.2607	17444	Intron	BRD3
9	136916006	G	A	4.4e-05	0.948	0.3303	-0.786	0.8073	17444	Intron	BRD3
9	136916033	G	A	9.54e-05	0.932	0.33438	-0.529	0.548	17444	Intron	BRD3
9	136916073	G	A	0.00119	0.0896	0.76472	-0.055	0.1839	12413	Intron	BRD3
9	136916102	C	T	0.00015	3.22	0.0726	0.786	0.4378	17444	Intron	BRD3
9	136916109	C	G	0.997	0.0821	0.77442	-0.0592	0.2065	3430	Intron	BRD3
9	136916123	C	A	0.0388	0.000749	0.97816	0.000758	0.0277	17444	Intron	BRD3
9	136916135	G	A	0.00948	0.329	0.56611	0.0317	0.0552	17444	Intron	BRD3
9	136916163	A	G	0.97	1.81	0.17856	-0.0425	0.0316	17444	Intron	BRD3
9	136916164	C	T	4.94e-05	0.0129	0.90971	-0.0864	0.7619	17444	Intron	BRD3
9	136916191	G	A	0.00012	5.42	0.01992	-2.99	1.2839	2535	Intron	BRD3
9	136916243	C	T	0.00144	1.03	0.31002	0.157	0.1549	14444	Intron	BRD3
9	136916344	GC	G	0.000462	5.41	0.02003	-0.579	0.2492	17444	Deletion	BRD3
9	136916350	C	T	0.0112	0.0866	0.76848	0.0149	0.0508	17444	Intron	BRD3
9	136916352	C	T	0.000894	1.82	0.17686	-0.258	0.191	15339	Intron	BRD3
9	136916356	G	A	0.691	1.09	0.29701	0.0121	0.0116	17444	Intron	BRD3
9	136916361	A	G	0.000205	0.00272	0.95839	-0.0195	0.3744	17444	Intron	BRD3
9	136916405	G	A	0.00101	0.425	0.51444	-0.634	0.9729	524	Intron	BRD3
9	136916410	T	TG	0.000421	2.25	0.13369	-0.392	0.2611	17444	Insertion	BRD3
9	136916486	G	A	8.78e-05	0.236	0.62723	-0.277	0.5712	17444	Intron	BRD3
9	136916499	G	A	0.000159	0.919	0.33784	-0.407	0.4243	17444	Intron	BRD3
9	136916573	G	A	8.38e-05	0.00539	0.94146	-0.043	0.5849	17444	Intron	BRD3
9	136916610	A	AC	0.0473	0.285	0.59321	-0.0135	0.0252	17444	Insertion	BRD3
9	136916613	G	A	0.00157	0.853	0.35562	-0.125	0.1352	17444	Intron	BRD3
9	136916897	T	C	0.000139	1.14	0.28615	-0.485	0.4549	17444	Intron	BRD3
9	136916908	C	CA	0.000794	0.286	0.59262	-0.102	0.19	17444	Insertion	BRD3
9	136916964	AAT	A	0.0156	0.365	0.54563	0.0261	0.0433	17444	Deletion	BRD3
9	136916971	G	A	0.00327	0.129	0.71971	0.0759	0.2116	3430	Intron	BRD3
9	136916997	G	A	0.118	1.27	0.25962	0.0187	0.0166	17444	Intron	BRD3
9	136917035	T	C	0.0131	0.0645	0.79951	0.0119	0.047	17444	Intron	BRD3
9	136917052	A	C	0.000907	0.0221	0.88187	-0.0264	0.1778	17444	Intron	BRD3
9	136917087	A	ACTG	0.000171	0.124	0.72456	0.144	0.4089	17444	Insertion	BRD3
9	136917106	G	A	0.0142	0.049	0.82481	0.01	0.0453	17444	Intron	BRD3
9	136917110	T	G	0.000392	0.0668	0.79605	0.0699	0.2706	17444	Intron	BRD3
9	136917207	G	T	0.000227	0.0361	0.84932	0.0675	0.3551	17444	Intron	BRD3
9	136917258	G	A	2.15e-06	0.116	0.73338	-1.24	3.6489	17444	Intron	BRD3
9	136917347	CTGCAAAGCGCCCAGGCCCACTGCGT	C	0.00111	0.989	0.32007	0.16	0.1606	17444	Deletion	BRD3
9	136917352	A	C	0.000676	0.468	0.49372	0.141	0.206	17444	Intron	BRD3
9	136917355	C	T	4.46e-05	0.000201	0.98868	-0.0114	0.8016	17444	Intron	BRD3
9	136917382	C	T	0.000195	2.17	0.14071	-0.565	0.3839	17444	Intron	BRD3
9	136917402	G	A	0.000467	0.00401	0.94949	0.0209	0.3292	9878	Intron	BRD3
9	136917570	G	A	0.000275	0.00901	0.92439	-0.0804	0.8468	2535	Normal_Splice_Site	BRD3
9	136917574	G	A	0.000232	1.42	0.23316	-0.419	0.3512	17444	Intron	BRD3
9	136917798	G	C	0.00671	2.98	0.08443	0.129	0.0748	13402	Intron	BRD3
9	136917829	C	G	6.78e-05	0.289	0.59109	-0.349	0.65	17444	Intron	BRD3
9	136917834	G	A	0.000317	0.611	0.43456	-0.235	0.3007	17444	Intron	BRD3
9	136917847	C	T	0.000123	0.657	0.41756	1.03	1.2666	2535	Intron	BRD3
9	136917953	T	C	9.09e-05	1.16	0.28131	0.605	0.5617	17444	Intron	BRD3
9	136917974	G	A	7.93e-05	0.82	0.36511	-1.43	1.5767	2535	Intron	BRD3
9	136918025	G	A	0.0668	0.1	0.75128	0.0068	0.0214	17444	Intron	BRD3
9	136918072	T	C	0.00581	0.692	0.4055	0.0695	0.0835	12413	Intron	BRD3
9	136918095	A	G	0.000844	2.26	0.13269	0.277	0.1844	17444	Intron	BRD3
9	136918096	A	C	0.000844	2.27	0.13231	0.278	0.1844	17444	Intron	BRD3
9	136918137	A	T	0.247	0.0021	0.96341	0.000569	0.0124	17444	Intron	BRD3
9	136918139	T	C	0.329	0.0108	0.91726	-0.00118	0.0114	17444	Intron	BRD3
9	136918159	C	T	0.000186	0.277	0.59864	-0.466	0.8851	3430	Intron	BRD3
9	136918211	C	T	0.0132	0.0605	0.80575	0.0116	0.047	17444	Intron	BRD3
9	136918300	G	A	0.00862	0.453	0.50078	-0.0446	0.0663	13308	Intron	BRD3
9	136918350	G	A	0.00749	1.57	0.21031	-0.0778	0.0621	17444	Intron	BRD3
9	136918426	G	A	0.000387	0.0489	0.82491	0.0641	0.2896	15413	Synonymous	BRD3
9	136918459	C	T	0.00126	0.0358	0.84997	0.0379	0.2003	9878	Synonymous	BRD3
9	136918555	G	T	0.00744	1.57	0.21008	-0.0781	0.0623	17444	Synonymous	BRD3
9	136918605	G	A	0.000102	0.711	0.39902	1.17	1.3889	2535	Utr5	BRD3
9	136918662	C	A	0.254	0.0107	0.91745	-0.00127	0.0123	17444	Utr5	BRD3
9	136918683	G	A	0.000163	0.379	0.53839	0.676	1.0987	2535	Utr5	BRD3
9	136918707	C	T	0.000516	4.3	0.03812	0.947	0.4569	4640	Utr5	BRD3
9	136918734	A	G	0.000963	0.0432	0.83536	0.0359	0.1726	17444	Intron	BRD3
9	136918756	G	A	0.0399	0.0156	0.90057	-0.00342	0.0274	17444	Intron	BRD3
9	136918802	G	C	0.0399	0.0153	0.9014	-0.00339	0.0274	17444	Intron	BRD3
9	136918842	T	C	0.00338	0.0652	0.7984	-0.0618	0.242	2535	Intron	BRD3
9	136918856	A	G	0.0102	0.384	0.53542	-0.0391	0.0631	12413	Intron	BRD3
9	136918910	A	C	0.000445	0.248	0.61849	0.126	0.2538	17444	Intron	BRD3
9	136918935	C	A	0.000488	2.17	0.14059	0.357	0.2423	17444	Intron	BRD3
9	136918988	C	T	8.11e-05	0.532	0.46561	0.434	0.5944	17444	Intron	BRD3
9	136919084	ACTCGTTGCTACTGGG	A	0.0132	0.0636	0.8009	0.0119	0.047	17444	Deletion	BRD3
9	136919145	G	A	0.000919	0.295	0.58695	0.102	0.188	15413	Intron	BRD3
9	136919156	C	T	0.00138	0.11	0.73977	-0.125	0.3777	2535	Intron	BRD3
9	136919205	C	T	2.38e-05	0.0591	0.80798	-0.266	1.0964	17444	Intron	BRD3
9	136919217	C	T	0.000386	0.207	0.64905	-0.124	0.2724	17444	Intron	BRD3
9	136919221	C	G	0.0123	0.00103	0.9744	0.00156	0.0486	17444	Intron	BRD3
9	136919249	C	G	0.00108	0.0113	0.91525	0.0173	0.1629	17444	Intron	BRD3
9	136919261	G	A	8.56e-05	0.0742	0.7853	0.158	0.5786	17444	Intron	BRD3
9	136919262	T	C	0.0154	0.615	0.43296	0.0373	0.0476	14518	Intron	BRD3
9	136919325	G	C	0.0067	3.03	0.08166	0.13	0.0749	13402	Intron	BRD3
9	136919354	G	A	0.000742	0.519	0.47114	0.142	0.1966	17444	Intron	BRD3
9	136919400	A	G	0.0398	0.0126	0.91064	-0.00307	0.0274	17444	Intron	BRD3
9	136919416	A	G	0.328	0.00595	0.93849	-0.00088	0.0114	17444	Intron	BRD3
9	136919499	C	A	0.000197	0.505	0.47715	-0.271	0.3818	17444	Intron	BRD3
9	136919523	A	G	0.0398	0.0123	0.91175	-0.00304	0.0274	17444	Intron	BRD3
9	136919535	A	G	0.0178	0.733	0.39197	0.0347	0.0405	17444	Intron	BRD3
9	136919568	A	G	0.247	3.25e-05	0.99545	-7.08e-05	0.0124	17444	Intron	BRD3
9	136919588	G	A	0.000415	2.4	0.12155	0.407	0.2629	17444	Intron	BRD3
9	136919600	T	A	0.000547	0.0775	0.78071	0.0637	0.229	17444	Intron	BRD3
9	136919647	CGCCTGGGACTTCAACTTCA	C	0.0388	0.0023	0.96174	-0.00133	0.0277	17444	Deletion	BRD3
9	136919648	G	A	0.000508	0.532	0.46566	-0.173	0.2376	17444	Intron	BRD3
9	136919671	C	T	0.00048	0.237	0.6263	0.119	0.2445	17444	Intron	BRD3
9	136919705	C	T	0.0132	0.0476	0.82738	0.0102	0.0468	17444	Intron	BRD3
9	136919709	T	C	0.014	0.114	0.736	0.0164	0.0485	15413	Intron	BRD3
9	136919731	C	T	0.00977	1.28	0.25881	-0.0729	0.0645	12413	Intron	BRD3
9	136919772	A	G	0.0398	0.011	0.91657	-0.00287	0.0274	17444	Intron	BRD3
9	136919790	G	A	0.00267	1.32	0.25045	0.129	0.1125	14815	Intron	BRD3
9	136919985	A	T	0.255	0.0259	0.87221	-0.00198	0.0123	17444	Intron	BRD3
9	136920003	C	T	0.0235	0.478	0.48948	-0.0244	0.0354	17444	Intron	BRD3
9	136920005	AC	A	0.0398	0.000728	0.97847	0.000739	0.0274	17444	Deletion	BRD3
9	136920014	A	T	0.0398	0.0105	0.91839	-0.00281	0.0274	17444	Intron	BRD3
9	136920039	A	G	0.0397	0.0105	0.91853	-0.0028	0.0274	17444	Intron	BRD3
9	136920044	G	C	0.000534	3.67	0.05535	0.861	0.4494	4640	Intron	BRD3
9	136920068	C	T	0.000979	4.96	0.02598	0.381	0.1712	17444	Intron	BRD3
9	136920079	G	A	0.0122	0.312	0.5764	0.029	0.0519	15413	Intron	BRD3
9	136920084	G	A	0.00868	0.436	0.50909	-0.0436	0.0661	13308	Intron	BRD3
9	136920089	T	C	0.0395	0.00115	0.97294	-0.000933	0.0275	17444	Intron	BRD3
9	136920111	G	A	0.00093	5.21	0.02241	0.401	0.1757	17444	Intron	BRD3
9	136920169	G	GGTGCCTCC	0.0397	0.00936	0.92291	-0.00265	0.0274	17444	Insertion	BRD3
9	136920267	G	A	0.000204	0.00609	0.93781	-0.0293	0.375	17444	Intron	BRD3
9	136920327	C	G	0.000321	0.685	0.40782	0.247	0.2989	17444	Intron	BRD3
9	136920328	G	A	0.00165	0.123	0.72539	0.0464	0.132	17444	Intron	BRD3
9	136920346	G	A	0.000945	0.529	0.46702	-0.142	0.195	13920	Intron	BRD3
9	136920355	G	A	0.0171	1.66	0.19737	-0.0532	0.0413	17444	Intron	BRD3
9	136920396	G	A	0.000123	0.833	0.3614	0.441	0.4832	17444	Intron	BRD3
9	136920415	C	A	0.000786	6.14	0.01321	0.473	0.1911	17444	Intron	BRD3
9	136920438	C	T	8.34e-05	0.621	0.4308	-0.462	0.5861	17444	Intron	BRD3
9	136920443	C	A	0.000567	0.0862	0.76911	0.066	0.225	17444	Intron	BRD3
9	136920570	G	C	0.00147	0.493	0.4825	0.283	0.4029	2105	Intron	BRD3
9	136920635	G	A	0.0326	0.00135	0.97071	-0.00111	0.0302	17444	Intron	BRD3
9	136920636	G	A	0.0326	0.00129	0.97137	-0.00108	0.0302	17444	Intron	BRD3
9	136920732	GC	G	0.00211	0.321	0.57101	0.0662	0.1168	17444	Deletion	BRD3
9	136920979	G	A	0.000156	0.0955	0.75728	0.257	0.8315	4640	Intron	BRD3
9	136921015	G	A	0.29	1.67	0.19688	0.0152	0.0118	17444	Intron	BRD3
9	136921018	A	G	0.0398	0.00617	0.93738	-0.00215	0.0274	17444	Intron	BRD3
9	136921057	C	T	0.0078	1.87	0.17121	-0.0833	0.0608	17444	Intron	BRD3
9	136921216	G	C	0.000191	8.45	0.00366	1.13	0.3875	17444	Intron	BRD3
9	136921250	G	C	0.000571	0.185	0.66678	0.0965	0.2242	17444	Intron	BRD3
9	136921425	A	ACCAACC	0.000773	1.23	0.2667	-0.214	0.1927	17444	Insertion	BRD3
9	136921464	A	G	0.318	0.33	0.56554	-0.0066	0.0115	17444	Intron	BRD3
9	136921489	C	A	0.00571	1.24	0.26555	-0.0791	0.0711	17444	Intron	BRD3
9	136921514	T	C	0.0773	0.000614	0.98023	0.000497	0.02	17444	Intron	BRD3
9	136921617	C	T	0.000146	5.07	0.02429	-2.61	1.1605	2535	Intron	BRD3
9	136921639	G	A	0.0962	0.00189	0.9653	-0.00079	0.0182	17444	Intron	BRD3
9	136921655	C	G	0.0121	0.178	0.67306	0.0207	0.049	17444	Intron	BRD3
9	136921698	G	C	7.6e-05	1.87	0.17194	-0.839	0.6143	17444	Intron	BRD3
9	136921723	G	A	0.00287	0.33	0.56547	0.0576	0.1001	17444	Intron	BRD3
9	136921806	G	A	0.000228	0.0889	0.76556	0.106	0.3547	17444	Intron	BRD3
9	136921826	G	A	0.0956	0.00235	0.96137	-0.000882	0.0182	17444	Intron	BRD3
9	136921827	C	T	0.00552	1.05	0.30533	-0.0741	0.0723	17444	Intron	BRD3
9	136921868	A	C	0.0231	0.714	0.39821	-0.0301	0.0356	17444	Intron	BRD3
9	136921936	G	A	4.92e-05	1.63	0.20104	-1.89	1.4804	4640	Intron	BRD3
9	136922191	C	T	0.00392	0.613	0.43374	-0.0671	0.0857	17444	Intron	BRD3
9	136922192	G	A	0.000306	1.39	0.23822	-0.361	0.3059	17444	Intron	BRD3
9	136922277	G	A	0.00168	2.68	0.10152	0.224	0.1365	16025	Intron	BRD3
9	136922377	C	T	0.00265	0.703	0.4018	-0.229	0.2733	2535	Intron	BRD3
9	136922402	C	T	0.000183	1.12	0.29037	0.419	0.396	17444	Intron	BRD3
9	136922467	C	G	0.00889	0.346	0.55614	-0.0384	0.0653	13308	Intron	BRD3
9	136922649	G	A	0.000612	0.489	0.4845	0.151	0.2165	17444	Intron	BRD3
9	136922700	G	A	0.239	0.12	0.7293	0.00435	0.0126	17444	Intron	BRD3
9	136922710	G	A	0.000137	1.11	0.29177	0.483	0.4581	17444	Intron	BRD3
9	136922794	G	A	0.00112	0.0492	0.82443	-0.0386	0.1738	14815	Intron	BRD3
9	136922869	G	C	0.00286	1.06	0.30272	-0.2	0.1943	4640	Intron	BRD3
9	136922897	G	A	4.51e-05	1.77	0.18283	-1.06	0.797	17444	Intron	BRD3
9	136922964	G	C	0.0148	0.322	0.5703	-0.0252	0.0444	17444	Intron	BRD3
9	136923024	T	C	0.0281	0.661	0.41612	0.0276	0.0339	15937	Intron	BRD3
9	136923118	G	A	0.268	0.023	0.87949	0.00183	0.0121	17444	Intron	BRD3
9	136923126	G	A	0.00244	0.378	0.53871	-0.0667	0.1085	17444	Intron	BRD3
9	136923130	G	A	0.000381	6.96	0.00832	-0.724	0.2743	17444	Intron	BRD3
9	136923145	C	T	0.0187	0.408	0.52295	0.0859	0.1345	1507	Intron	BRD3
9	136923251	C	T	0.000127	0.00107	0.97395	0.0184	0.5626	12413	Intron	BRD3
9	136923252	G	A	0.0174	0.21	0.64703	-0.0188	0.041	17444	Intron	BRD3
9	136923331	T	C	0.263	0.0347	0.85222	-0.00227	0.0122	17444	Intron	BRD3
9	136923381	G	A	3.25e-05	0.256	0.61319	-0.474	0.9385	17444	Intron	BRD3
9	136923387	C	T	0.00114	0.343	0.55828	-0.106	0.1815	13308	Intron	BRD3
9	136923418	G	C	0.00137	2.24	0.13407	-0.231	0.1544	15339	Intron	BRD3
9	136923673	G	A	0.00272	0.339	0.56045	0.135	0.2317	3430	Intron	BRD3
9	136923678	A	C	0.00697	0.171	0.67939	-0.0266	0.0643	17444	Intron	BRD3
9	136923754	G	A	8.1e-05	0.101	0.75083	0.189	0.5949	17444	Intron	BRD3
9	136923884	G	A	0.000809	1.85	0.17321	0.256	0.1883	17444	Intron	BRD3
9	136923913	A	C	0.000248	1.23	0.26701	0.377	0.34	17444	Intron	BRD3
9	136923928	G	A	0.000369	0.0132	0.9086	0.0325	0.2832	16920	Intron	BRD3
9	136923964	G	A	0.00112	0.0553	0.81409	-0.0408	0.1737	14815	Intron	BRD3
9	136923972	G	A	0.201	4.79	0.02869	0.0292	0.0134	17444	Intron	BRD3
9	136924065	G	A	8.58e-05	0.127	0.72106	0.206	0.5781	17444	Intron	BRD3
9	136924147	G	A	0.00182	1.98	0.15972	-0.235	0.1669	9878	Intron	BRD3
9	136924163	T	C	0.000149	0.53	0.46663	-0.32	0.439	17444	Intron	BRD3
9	136924268	G	C	0.000137	0.0613	0.80439	0.113	0.4575	17444	Intron	BRD3
9	136924317	C	T	0.0113	0.00183	0.96591	0.00225	0.0528	16025	Intron	BRD3
9	136924373	C	T	0.00776	1.53	0.21537	-0.0756	0.061	17444	Intron	BRD3
9	136924383	C	T	0.000182	0.221	0.63815	0.187	0.3972	17444	Intron	BRD3
9	136924423	G	A	0.000151	0.0114	0.91495	-0.0466	0.4362	17444	Intron	BRD3
9	136924482	C	A	6.01e-07	0.00102	0.97455	0.427	13.3916	4640	Intron	BRD3
9	136924497	C	A	0.029	1.14	0.2857	-0.0341	0.0319	17444	Intron	BRD3
9	136924500	C	G	0.675	0.775	0.37868	0.0101	0.0114	17444	Intron	BRD3
9	136924577	C	T	0.314	0.0429	0.83599	0.00239	0.0115	17444	Intron	BRD3
9	136924651	AC	A	0.292	0.312	0.57632	0.00658	0.0118	17444	Deletion	BRD3
9	136924736	C	T	2.69e-05	0.0016	0.96813	-0.108	2.7083	2535	Intron	BRD3
9	136924744	C	T	0.475	1.08	0.29961	-0.0111	0.0107	17444	Intron	BRD3
9	136924814	G	A	0.00814	1.99	0.15883	0.0839	0.0596	17444	Intron	BRD3
9	136924839	A	G	0.00287	2.28	0.13074	-0.151	0.1001	17444	Intron	BRD3
9	136924870	G	C	0.000176	1.89e-05	0.99654	-0.00175	0.4038	17444	Intron	BRD3
9	136924977	C	T	0.00517	0.494	0.4821	-0.0601	0.0855	13308	Intron	BRD3
9	136924988	C	T	0.000211	3.42	0.06452	0.682	0.369	17444	Intron	BRD3
9	136925010	C	T	0.0111	0.838	0.35995	0.0469	0.0512	17444	Intron	BRD3
9	136925147	G	T	2.87e-05	0.906	0.34125	-0.95	0.9986	17444	Intron	BRD3
9	136925182	C	T	0.00195	1.42	0.23371	-0.256	0.2152	5535	Intron	BRD3
9	136925245	G	A	0.000239	0.00295	0.95669	0.0367	0.6766	4566	Intron	BRD3
9	136925284	G	A	0.000677	3.53	0.0601	-1.11	0.5927	2105	Intron	BRD3
9	136925294	C	T	0.00624	2.73	0.09827	0.117	0.071	16025	Intron	BRD3
9	136925314	C	T	0.000127	2.02	0.1548	0.675	0.4744	17444	Intron	BRD3
9	136925370	A	G	0.00199	3.4	0.0652	-0.393	0.2133	5535	Intron	BRD3
9	136925451	A	G	0.679	0.779	0.37748	0.0101	0.0115	17444	Intron	BRD3
9	136925465	C	T	0.00134	0.79	0.37398	-0.146	0.1645	13832	Intron	BRD3
9	136925516	AC	A	0.000176	0.000189	0.98903	-0.00555	0.4039	17444	Deletion	BRD3
9	136925546	T	C	0.00039	0.753	0.38552	-0.235	0.2711	17444	Intron	BRD3
9	136925592	G	C	0.00301	2.91	0.088	-0.177	0.104	15413	Intron	BRD3
9	136925663	G	T	0.151	3.35	0.06717	-0.0274	0.015	17444	Intron	BRD3
9	136925743	C	A	0.000265	0.0317	0.85873	-0.0586	0.3292	17444	Intron	BRD3
9	136925744	G	A	0.343	0.295	0.58687	0.00613	0.0113	17444	Intron	BRD3
9	136925780	C	T	0.000271	2.76	0.09671	0.54	0.325	17444	Intron	BRD3
9	136925956	C	T	0.0249	4.12	0.04238	-0.0742	0.0366	15413	Intron	BRD3
9	136926040	T	A	0.000253	0.0546	0.8152	0.0787	0.3366	17444	Intron	BRD3
9	136926107	CCAGGGCTGTTT	C	0.000939	2.21	0.13694	-0.26	0.1748	17444	Deletion	BRD3
9	136926136	A	G	0.699	0.964	0.32629	0.0115	0.0117	17444	Intron	BRD3
9	136926377	G	A	0.000214	5.51	0.01894	-0.86	0.3664	17444	Intron	BRD3
9	136926405	G	T	4.13e-05	0.196	0.65779	-0.369	0.8333	17444	Intron	BRD3
9	136926685	G	C	0.000244	1.61	0.20443	-0.488	0.3846	13832	Intron	BRD3
9	136926715	G	T	8.8e-05	0.156	0.6928	0.225	0.5708	17444	Intron	BRD3
9	136926769	C	T	0.00846	0.469	0.49333	0.04	0.0584	17444	Intron	BRD3
9	136926779	A	G	0.000234	0.466	0.49494	-0.239	0.3497	17444	Intron	BRD3
9	136926791	G	T	0.152	2.93	0.08682	-0.0256	0.0149	17444	Intron	BRD3
9	136926863	G	A	0.000104	0.877	0.349	-0.492	0.5257	17444	Intron	BRD3
9	136926924	G	A	0.000202	0.2	0.65495	0.168	0.3767	17444	Intron	BRD3
9	136927088	G	T	0.372	2.13	0.14457	-0.0162	0.0111	17444	Intron	BRD3
9	136927097	A	G	0.693	1.28	0.25729	0.0131	0.0116	17444	Intron	BRD3
9	136927275	G	A	4.81e-05	3.31	0.06874	-3.39	1.8614	3000	Intron	BRD3
9	136927291	C	A	0.372	2.12	0.14501	-0.0161	0.0111	17444	Intron	BRD3
9	136927295	C	G	4.81e-05	3.31	0.06874	-3.39	1.8614	3000	Intron	BRD3
9	136927327	A	G	0.693	1.32	0.25052	0.0133	0.0116	17444	Intron	BRD3
9	136927346	G	GC	0.000822	0.186	0.66611	-0.0806	0.1868	17444	Insertion	BRD3
9	136927363	C	T	0.00152	0.127	0.72143	0.049	0.1374	17444	Intron	BRD3
9	136927394	G	A	0.000174	1.89e-05	0.99653	-0.00177	0.4064	17444	Intron	BRD3
9	136927428	G	A	4.23e-05	0.496	0.48104	-0.58	0.8235	17444	Intron	BRD3
9	136927501	C	T	0.00072	0.376	0.53996	-0.132	0.215	15042	Intron	BRD3
9	136927502	G	A	0.000146	0.0425	0.83658	0.0914	0.4431	17444	Intron	BRD3
9	136927513	C	T	0.00412	0.254	0.61429	0.0421	0.0836	17444	Intron	BRD3
9	136927590	C	T	8.32e-05	0.0129	0.90953	0.0667	0.5868	17444	Intron	BRD3
9	136927648	C	T	0.0114	1.66	0.19821	-0.0691	0.0537	15413	Intron	BRD3
9	136927657	T	C	0.309	8.69	0.0032	0.0342	0.0116	17444	Intron	BRD3
9	136927673	T	C	8.46e-05	0.675	0.41125	0.478	0.582	17444	Intron	BRD3
9	136927709	G	A	0.0113	1.61	0.20482	-0.0683	0.0539	15413	Intron	BRD3
9	136927728	G	A	0.173	0.123	0.72618	0.00496	0.0142	17444	Intron	BRD3
9	136927858	C	T	0.371	2.01	0.15638	-0.0157	0.0111	17444	Intron	BRD3
9	136927863	G	A	0.00182	1.46	0.22763	0.151	0.1255	17444	Intron	BRD3
9	136927876	C	T	0.367	1.06	0.30364	-0.0114	0.0111	17444	Intron	BRD3
9	136927897	G	A	0.000295	0.0222	0.88166	-0.0464	0.3118	17444	Intron	BRD3
9	136927934	C	T	0.00278	0.0357	0.85012	0.0303	0.1602	7042	Intron	BRD3
9	136928058	T	C	0.000144	0.415	0.51931	0.754	1.1705	2535	Intron	BRD3
9	136928160	A	G	0.0062	0.352	0.55289	-0.0464	0.0781	13308	Intron	BRD3
9	136928218	G	A	0.00269	0.0134	0.9078	0.012	0.1034	17444	Intron	BRD3
9	136928268	G	A	9.74e-05	0.0444	0.83306	-0.114	0.5426	17444	Intron	BRD3
9	136928276	G	A	0.078	0.0124	0.91135	-0.00222	0.02	17444	Intron	BRD3
9	136928378	T	C	0.692	1.5	0.22039	0.0142	0.0116	17444	Intron	BRD3
9	136928452	C	G	4.89e-05	3.39	0.06576	-3.4	1.8465	3000	Intron	BRD3
9	136928466	G	A	0.000679	0.975	0.32347	-0.206	0.2086	16920	Intron	BRD3
9	136928644	T	C	0.371	1.93	0.16501	-0.0154	0.0111	17444	Intron	BRD3
9	136928691	C	T	0.000447	0.137	0.71147	0.0937	0.2534	17444	Intron	BRD3
9	136928715	C	G	0.000159	0.63	0.42721	0.337	0.4249	17444	Intron	BRD3
9	136928745	G	A	8.29e-06	2.79	0.09494	3.11	1.8597	17444	Intron	BRD3
9	136928760	G	A	0.000912	0.301	0.58299	0.173	0.3148	5535	Intron	BRD3
9	136928774	T	A	0.00642	0.892	0.345	-0.0633	0.0671	17444	Intron	BRD3
9	136929044	G	A	0.000145	0.015	0.90248	0.0545	0.4451	17444	Intron	BRD3
9	136929046	A	G	0.692	1.5	0.22052	0.0142	0.0116	17444	Intron	BRD3
9	136929052	T	G	4.51e-05	2.03	0.15395	1.14	0.7973	17444	Intron	BRD3
9	136929059	G	A	0.0113	1.65	0.19853	-0.0693	0.0539	15413	Intron	BRD3
9	136929065	A	C	0.00601	2.54	0.11073	0.115	0.0723	16025	Intron	BRD3
9	136929093	G	C	4.26e-05	3.27	0.07059	-3.57	1.9769	3000	Intron	BRD3
9	136929222	C	T	0.0164	1.64	0.19999	-0.0541	0.0422	17444	Intron	BRD3
9	136929229	A	G	0.371	1.94	0.16418	-0.0154	0.0111	17444	Intron	BRD3
9	136929254	C	T	0.00532	0.374	0.54083	0.0533	0.0872	12413	Intron	BRD3
9	136929459	G	A	0.000449	0.549	0.45872	-0.187	0.2527	17444	Intron	BRD3
9	136929490	A	C	0.000175	0.000429	0.98348	-0.00838	0.4047	17444	Intron	BRD3
9	136929495	T	A	0.691	1.56	0.21229	0.0144	0.0116	17444	Intron	BRD3
9	136929505	T	TA	0.29	7.49	0.00619	0.0323	0.0118	17444	Insertion	BRD3
9	136929506	A	T	0.00179	0.669	0.41352	-0.104	0.1268	17444	Intron	BRD3
9	136929521	G	A	0.000341	0.0607	0.8054	-0.0714	0.2899	17444	Intron	BRD3
9	136929544	C	A	0.000181	0.0588	0.80839	0.0965	0.3979	17444	Intron	BRD3
9	136929545	C	T	0.371	1.94	0.16378	-0.0154	0.0111	17444	Intron	BRD3
9	136929586	C	T	0.151	2.77	0.09585	-0.0249	0.015	17444	Intron	BRD3
9	136929907	A	T	0.00025	0.0378	0.84595	0.0658	0.3387	17444	Intron	BRD3
9	136929956	G	A	0.0146	0.378	0.53888	0.0274	0.0446	17444	Intron	BRD3
9	136929967	C	T	0.00145	0.000408	0.98389	0.00289	0.1431	16920	Intron	BRD3
9	136929969	T	C	0.000175	0.0011	0.97349	-0.0134	0.4043	17444	Intron	BRD3
9	136930008	G	C	0.00185	0.232	0.63004	-0.107	0.2214	5535	Intron	BRD3
9	136930025	G	A	0.00119	0.929	0.33519	0.15	0.1555	17444	Intron	BRD3
9	136930062	C	G	0.000191	0.0209	0.88518	0.056	0.3876	17444	Intron	BRD3
9	136930095	C	T	0.000167	0.00461	0.94586	0.0282	0.4146	17444	Intron	BRD3
9	136930134	T	C	0.148	2.85	0.09137	-0.0254	0.0151	17444	Intron	BRD3
9	136930157	G	A	0.0113	1.62	0.2031	-0.0687	0.054	15413	Intron	BRD3
9	136930182	A	G	0.00363	0.293	0.5884	-0.0482	0.089	17444	Intron	BRD3
9	136930204	A	T	0.00415	3.36	0.06698	0.159	0.0868	16025	Intron	BRD3
9	136930224	G	A	0.00213	0.22	0.63902	0.0581	0.1239	15339	Intron	BRD3
9	136930246	G	A	0.309	8.48	0.00359	0.0337	0.0116	17444	Intron	BRD3
9	136930328	C	T	0.000306	1.56	0.21222	-0.382	0.306	17444	Intron	BRD3
9	136930359	A	G	0.371	1.94	0.16338	-0.0154	0.0111	17444	Intron	BRD3
9	136930407	G	A	0.0023	0.105	0.74553	0.0363	0.1117	17444	Intron	BRD3
9	136930418	C	T	0.000103	0.178	0.67335	0.222	0.5276	17444	Intron	BRD3
9	136930504	C	G	0.371	2.21	0.13732	-0.0165	0.0111	17444	Intron	BRD3
9	136930508	T	C	0.000598	0.87	0.35105	0.217	0.233	15413	Intron	BRD3
9	136930558	GA	G	0.671	1.41	0.23433	0.0135	0.0114	17444	Deletion	BRD3
9	136930575	G	C	3.49e-05	2.85	0.09144	-3.69	2.1861	3000	Intron	BRD3
9	136930586	G	A	0.371	1.95	0.16312	-0.0155	0.0111	17444	Intron	BRD3
9	136930727	A	G	0.371	1.95	0.16308	-0.0155	0.0111	17444	Intron	BRD3
9	136930742	A	G	0.371	1.95	0.1631	-0.0155	0.0111	17444	Intron	BRD3
9	136930751	C	T	3.51e-05	2.82	0.09331	-3.66	2.18	3000	Intron	BRD3
9	136930823	C	T	0.00661	1.97	0.16038	0.0968	0.0689	16025	Intron	BRD3
9	136930894	G	A	0.309	8.43	0.0037	0.0336	0.0116	17444	Intron	BRD3
9	136930961	G	A	0.00859	1.77	0.18277	-0.0822	0.0617	15413	Intron	BRD3
9	136931019	A	T	0.00528	0.0416	0.83831	-0.0165	0.081	14518	Intron	BRD3
9	136931021	G	C	0.0146	0.366	0.54546	0.0269	0.0446	17444	Intron	BRD3
9	136931134	T	C	0.00173	0.151	0.69804	-0.0572	0.1473	13308	Intron	BRD3
9	136931152	T	C	0.00825	1.92	0.16557	-0.0821	0.0592	17444	Intron	BRD3
9	136931213	GAC	G	0.00154	9.05	0.00262	0.411	0.1365	17444	Deletion	BRD3
9	136931468	A	C	0.000266	1.28	0.25757	-0.372	0.3282	17444	Intron	BRD3
9	136931511	C	T	0.00142	1.38	0.2401	-0.17	0.1445	16920	Intron	BRD3
9	136931552	C	A	0.00225	0.601	0.43809	0.0876	0.113	17444	Intron	BRD3
9	136931590	G	A	0.000367	6.59	0.01025	-0.718	0.2796	17444	Intron	BRD3
9	136931696	A	C	0.00745	0.0636	0.8009	0.0534	0.2118	1507	Intron	BRD3
9	136931778	C	A	0.144	1.37	0.24219	-0.0178	0.0152	17444	Intron	BRD3
9	136931800	G	A	0.000194	3.57	0.05895	1.37	0.7235	4937	Intron	BRD3
9	136931859	T	C	0.000159	0.369	0.54354	-0.258	0.4246	17444	Intron	BRD3
9	136931953	G	C	0.00034	2.47	0.11598	-0.456	0.2903	17444	Intron	BRD3
9	136931957	T	C	0.309	8.3	0.00397	0.0334	0.0116	17444	Intron	BRD3
9	136931992	T	C	0.00164	0.0797	0.77769	-0.0663	0.2348	5535	Intron	BRD3
9	136931995	G	A	0.371	1.95	0.16309	-0.0155	0.0111	17444	Intron	BRD3
9	136932056	C	A	0.0112	1.57	0.21013	-0.0677	0.054	15413	Intron	BRD3
9	136932166	A	G	0.372	1.98	0.15923	-0.0156	0.0111	17444	Intron	BRD3
9	136932187	T	C	0.319	6.88	0.00871	0.0301	0.0115	17444	Intron	BRD3
9	136932353	G	A	0.000666	0.635	0.42546	-0.17	0.2131	16549	Intron	BRD3
9	136932410	G	A	0.371	1.95	0.16272	-0.0155	0.0111	17444	Intron	BRD3
9	136932444	G	A	7.92e-05	0.512	0.47419	0.431	0.6018	17444	Intron	BRD3
9	136932506	TCCCCAGGCGCGGG	T	0.148	2.86	0.09087	-0.0255	0.0151	17444	Deletion	BRD3
9	136932514	C	A	5.6e-05	3.08	0.07936	-1.26	0.7154	17444	Intron	BRD3
9	136932580	A	C	0.0126	0.742	0.38893	-0.0414	0.048	17444	Intron	BRD3
9	136932587	G	A	0.374	2.37	0.12333	-0.0171	0.0111	17444	Intron	BRD3
9	136932621	C	T	0.00177	0.126	0.72279	-0.0495	0.1395	14518	Intron	BRD3
9	136932638	G	C	0.319	6.57	0.01035	0.0294	0.0115	17444	Intron	BRD3
9	136932706	G	T	0.372	1.95	0.16284	-0.0155	0.0111	17444	Intron	BRD3
9	136899819	G	C	NA	NA	NA	0	0	0	Normal_Splice_Site	BRD3
9	136899819	G	GT	0.0109	0.223	0.637	0.0261	0.0553	17444	Insertion	BRD3
9	136907846	CAT	C	0.001542	0.524	0.469	0.22	0.304	17444	Deletion	BRD3
9	136907846	CAT	CATAT	0.000885	1.437	0.231	-0.309	0.258	17444	Insertion	BRD3
9	136916504	C	G	0.000273	0.0258	0.872	0.0585	0.364	17444	Intron	BRD3
9	136916504	C	T	0.000477	0.5231	0.47	0.4506	0.623	17444	Intron	BRD3
9	136929082	C	A	0.000282	0.327	0.567	0.608	1.063	9878	Intron	BRD3
9	136929082	CGGCAAGGAGGGGGGCGGG	C	0.000348	1.182	0.277	0.749	0.689	17444	Deletion	BRD3
9	136931684	GAA	G	0.362	0.0791	0.7786	0.00444	0.0158	17444	Deletion	BRD3
9	136931684	GAA	GA	0.339	2.8327	0.0924	0.02772	0.0165	17444	Deletion	BRD3
9	136932838	A	ACCG	0.00011	1.74	0.187	-0.926	0.702	17444	Insertion	BRD3
9	136932838	A	C	0.000397	0.345	0.557	-0.282	0.48	17444	Intron	BRD3
3	127391776	A	G	0.000165	0.0083	0.92743	0.038	0.4167	17444	Upstream	ABTB1
3	127391809	C	T	0.000616	0.971	0.32442	0.213	0.2159	17444	Utr5	ABTB1
3	127391824	C	A	0.000121	1.59	0.20742	-0.614	0.4869	17444	Utr5	ABTB1
3	127391827	C	T	0.000294	2.18	0.1394	0.462	0.3124	17444	Utr5	ABTB1
3	127391853	T	G	0.0215	0.0991	0.75295	-0.0116	0.0369	17444	Utr5	ABTB1
3	127391856	C	A	3.18e-05	0.00525	0.94222	0.0688	0.9487	17444	Utr5	ABTB1
3	127391857	A	G	0.0336	6.08	0.01368	-0.0733	0.0297	17444	Utr5	ABTB1
3	127392082	G	A	0.00282	2.19	0.13874	0.159	0.1077	15339	Intron	ABTB1
3	127392166	C	T	0.00068	3.2	0.07367	-0.404	0.2256	14444	Intron	ABTB1
3	127392189	G	A	7.51e-05	0.165	0.68467	-0.566	1.3934	3430	Intron	ABTB1
3	127392198	G	A	0.0038	6.22	0.01261	0.257	0.1031	12413	Intron	ABTB1
3	127392260	G	A	4.95e-05	0.97	0.32464	-0.749	0.7607	17444	Intron	ABTB1
3	127392318	C	T	0.0047	0.0833	0.77293	0.024	0.0833	15413	Intron	ABTB1
3	127392350	GC	G	0.00862	0.187	0.6654	0.025	0.0579	17444	Deletion	ABTB1
3	127392501	ACCT	A	0.002	4.65	0.03097	-0.259	0.12	17444	Deletion	ABTB1
3	127392535	CCTGGTGCTGA	C	0.01	0.405	0.52438	-0.0342	0.0538	17444	Deletion	ABTB1
3	127392617	G	C	0.00437	0.917	0.33825	-0.087	0.0908	13920	Intron	ABTB1
3	127392730	G	A	0.805	1.57	0.21055	-0.0169	0.0135	17444	Intron	ABTB1
3	127392812	T	A	0.00329	0.0611	0.80481	0.0246	0.0997	15339	Intron	ABTB1
3	127392878	C	T	0.000201	1.43	0.2314	0.452	0.3777	17444	Intron	ABTB1
3	127392880	G	C	0.000228	0.0546	0.81522	0.0828	0.3544	17444	Intron	ABTB1
3	127392903	C	G	4.3e-05	0.968	0.32509	-2.11	2.1418	2535	Intron	ABTB1
3	127392910	G	A	0.00034	0.696	0.40422	0.322	0.3857	9878	Intron	ABTB1
3	127392954	A	G	0.00145	1.15	0.28255	0.151	0.1409	17444	Intron	ABTB1
3	127393013	C	T	0.00584	0.505	0.4774	0.0522	0.0735	15937	Intron	ABTB1
3	127393476	G	A	4.32e-05	1.02	0.31301	-2.16	2.137	2535	Intron	ABTB1
3	127393495	C	T	2.47e-05	0.0294	0.86395	-0.185	1.078	17444	Intron	ABTB1
3	127393555	C	T	0.000144	2.33	0.12704	0.68	0.4455	17444	Intron	ABTB1
3	127393615	C	T	0.00306	1.33	0.24902	-0.125	0.1085	13920	Intron	ABTB1
3	127393668	C	T	0.000346	1.11	0.29118	0.891	0.8439	2031	Intron	ABTB1
3	127393747	G	A	2.75e-05	1.28	0.25868	-2.6	2.3031	3430	Intron	ABTB1
3	127393757	C	T	2.72e-05	2.31	0.12854	-1.56	1.0262	17444	Intron	ABTB1
3	127393761	C	T	0.0315	0.0385	0.84451	0.00601	0.0306	17444	Intron	ABTB1
3	127393777	C	G	0.000113	0.842	0.35869	0.462	0.5036	17444	Intron	ABTB1
3	127393810	C	G	0.00353	0.176	0.67512	0.0449	0.1071	12413	Intron	ABTB1
3	127393868	G	T	6.8e-05	3.89	0.04847	1.28	0.6493	17444	Intron	ABTB1
3	127393899	C	T	0.0336	5.98	0.01444	-0.0727	0.0297	17444	Intron	ABTB1
3	127394112	T	C	0.000265	3.51	0.06096	0.616	0.329	17444	Intron	ABTB1
3	127394113	T	C	0.000876	0.122	0.72676	0.0633	0.181	17444	Intron	ABTB1
3	127394180	G	A	0.000542	0.065	0.79871	-0.0586	0.23	17444	Intron	ABTB1
3	127394276	C	T	0.00064	0.915	0.33879	-0.421	0.4396	4042	Intron	ABTB1
3	127394280	C	T	0.618	1.48	0.22449	-0.0134	0.011	17444	Intron	ABTB1
3	127394294	A	AT	0.00262	0.383	0.53577	-0.0649	0.1047	17444	Insertion	ABTB1
3	127394313	T	G	0.0508	1.63	0.20174	-0.0311	0.0244	17444	Intron	ABTB1
3	127394344	A	G	0.000101	2.11	0.14626	-2.03	1.3995	2535	Intron	ABTB1
3	127394375	G	A	0.000242	0.397	0.52852	-0.217	0.344	17444	Intron	ABTB1
3	127394414	G	A	0.0364	2.54	0.11066	-0.0456	0.0286	17444	Intron	ABTB1
3	127394427	TTTC	T	0.00202	0.641	0.42336	-0.0955	0.1193	17444	Deletion	ABTB1
3	127394429	T	C	0.000122	0.0949	0.75805	-0.149	0.4848	17444	Intron	ABTB1
3	127394467	T	C	0.0143	0.645	0.42198	0.0378	0.0471	15937	Intron	ABTB1
3	127394481	A	G	0.00851	2.5	0.11353	0.0965	0.061	15937	Intron	ABTB1
3	127394508	C	G	0.000439	0.00163	0.96783	0.0214	0.5309	4042	Intron	ABTB1
3	127394594	TGTGA	T	0.000322	0.000171	0.98955	-0.00391	0.2986	17444	Deletion	ABTB1
3	127394684	A	C	0.00095	0.1	0.75181	0.055	0.1738	17444	Intron	ABTB1
3	127394704	C	G	0.000542	0.0618	0.80374	-0.0571	0.2299	17444	Intron	ABTB1
3	127394715	C	T	0.00014	2.21	0.1373	0.672	0.4524	17444	Intron	ABTB1
3	127394736	G	A	0.000536	0.101	0.75083	0.0735	0.2313	17444	Intron	ABTB1
3	127394763	A	AT	0.00393	8.19	0.0042	-0.245	0.0856	17444	Insertion	ABTB1
3	127394765	T	G	0.00198	0.32	0.57155	0.0681	0.1204	17444	Intron	ABTB1
3	127394792	G	A	0.00074	0.691	0.40593	-0.194	0.2333	12413	Intron	ABTB1
3	127394820	C	T	0.199	0.164	0.68558	0.00543	0.0134	17444	Synonymous	ABTB1
3	127394895	C	T	1.37e-05	0.123	0.72535	0.508	1.4459	17444	Synonymous	ABTB1
3	127394964	C	T	9.29e-05	0.0255	0.87302	0.0973	0.6088	14518	Normal_Splice_Site	ABTB1
3	127395010	T	C	0.00122	0.25	0.61682	-0.091	0.1819	12413	Intron	ABTB1
3	127395118	T	C	0.000218	1.99	0.15831	1.06	0.7539	4042	Synonymous	ABTB1
3	127395188	G	A	0.00251	2.05	0.15238	0.163	0.1142	15339	Nonsynonymous	ABTB1
3	127395445	TAGG	T	0.000127	0.368	0.54423	0.288	0.4744	17444	Deletion	ABTB1
3	127395591	G	A	0.00939	1	0.31689	-0.0636	0.0635	13308	Intron	ABTB1
3	127395601	G	C	0.00174	4.84	0.02777	-0.336	0.1525	12413	Intron	ABTB1
3	127395670	AT	A	7.03e-05	1.08	0.29857	-0.664	0.6386	17444	Deletion	ABTB1
3	127395718	C	G	0.00124	4.61	0.03184	-0.327	0.1523	17444	Intron	ABTB1
3	127395776	T	A	0.000276	0.344	0.55759	-0.189	0.3225	17444	Intron	ABTB1
3	127395817	G	A	0.0454	1.8	0.17927	-0.0345	0.0257	17444	Synonymous	ABTB1
3	127396042	G	C	3.82e-05	1.89	0.16943	-2.84	2.0694	3059	Synonymous	ABTB1
3	127396059	C	T	0.000408	0.0408	0.83991	-0.0536	0.2653	17444	Nonsynonymous	ABTB1
3	127396069	C	T	0.000343	0.271	0.60248	0.395	0.7581	2535	Synonymous	ABTB1
3	127396072	C	T	0.000477	0.00949	0.92238	0.0239	0.2451	17444	Synonymous	ABTB1
3	127396073	C	T	0.000179	2.28	0.13096	0.751	0.497	11297	Nonsynonymous	ABTB1
3	127396159	C	T	9.06e-06	0.359	0.54925	6.14	10.2605	524	Intron	ABTB1
3	127396220	T	C	0.736	0.031	0.86014	0.00214	0.0121	17444	Intron	ABTB1
3	127396285	G	A	2.48e-05	1.32	0.25031	-2.79	2.4264	3430	Intron	ABTB1
3	127396344	G	A	0.000113	0.848	0.35703	0.464	0.5041	17444	Nonsynonymous	ABTB1
3	127396358	C	T	0.000705	3.64	0.05637	0.422	0.2211	14518	Synonymous	ABTB1
3	127396375	G	A	0.000536	2.88	0.0899	-1.03	0.6066	2535	Nonsynonymous	ABTB1
3	127396414	T	C	8.26e-06	0.379	0.53797	2.59	4.2021	3430	Normal_Splice_Site	ABTB1
3	127396459	G	A	0.000145	0.418	0.51785	-0.287	0.4439	17444	Intron	ABTB1
3	127396483	C	T	5.43e-06	1.56	0.21128	2.87	2.2968	17444	Intron	ABTB1
3	127396505	C	T	0.00155	0.97	0.32477	0.145	0.1468	15042	Intron	ABTB1
3	127396562	A	G	3.52e-05	0.0899	0.76427	-0.271	0.9029	17444	Nonsynonymous	ABTB1
3	127396573	C	T	0.00426	9.75	0.00179	0.257	0.0822	17444	Stop_Gain	ABTB1
3	127396588	C	T	9.06e-06	0.359	0.54925	6.14	10.2605	524	Nonsynonymous	ABTB1
3	127396605	C	T	1.89e-05	0.414	0.5199	-2.08	3.2317	2535	Synonymous	ABTB1
3	127396700	C	T	0.0335	5.85	0.01558	-0.0719	0.0297	17444	Intron	ABTB1
3	127396736	G	T	0.00333	4.28	0.03866	-0.192	0.0929	17444	Intron	ABTB1
3	127396910	C	T	2.27e-05	2.8	0.09409	-1.88	1.1228	17444	Intron	ABTB1
3	127396932	T	C	0.000209	0.00774	0.92987	0.0326	0.3705	17444	Intron	ABTB1
3	127397136	TGAGA	T	0.00289	5.63	0.01764	0.237	0.0997	17444	Deletion	ABTB1
3	127397282	G	A	4.79e-05	0.0163	0.8985	-0.0987	0.7734	17444	Intron	ABTB1
3	127397336	C	T	0.00437	0.903	0.34208	-0.0863	0.0909	13920	Intron	ABTB1
3	127397409	G	A	0.000292	0.901	0.34247	0.298	0.3134	17444	Intron	ABTB1
3	127397534	C	T	0.000122	0.276	0.59925	0.668	1.271	2535	Intron	ABTB1
3	127397553	G	C	0.202	0.0132	0.9085	0.00153	0.0133	17444	Intron	ABTB1
3	127397626	G	A	0.000844	2.11	0.14611	-0.28	0.1929	15937	Intron	ABTB1
3	127397663	C	T	0.00352	0.000331	0.98548	0.00165	0.0904	17444	Intron	ABTB1
3	127397712	CA	C	0.000378	1.54	0.21481	0.342	0.2754	17444	Deletion	ABTB1
3	127397783	A	G	0.00709	0.00828	0.92748	0.00581	0.0638	17444	Intron	ABTB1
3	127397787	C	T	0.0127	0.527	0.46766	-0.037	0.051	15339	Intron	ABTB1
3	127397926	C	T	0.000314	0.303	0.58177	-0.166	0.3021	17444	Intron	ABTB1
3	127397955	C	T	0.00384	0.781	0.37675	0.0907	0.1026	12413	Intron	ABTB1
3	127397967	G	A	0.000111	0.708	0.40009	-0.427	0.5071	17444	Intron	ABTB1
3	127397983	G	A	0.000807	0.346	0.55649	0.125	0.2118	13832	Intron	ABTB1
3	127398068	A	G	0.000266	2.57	0.10914	-0.526	0.3283	17444	Intron	ABTB1
3	127398074	C	G	0.00144	0.51	0.47511	0.101	0.1411	17444	Intron	ABTB1
3	127398106	C	T	5.48e-06	0.201	0.65386	2.69	5.9978	2535	Intron	ABTB1
3	127398119	G	A	0.0119	1.15	0.28279	0.0531	0.0495	17444	Intron	ABTB1
3	127398176	A	G	0.777	0.985	0.32095	-0.0128	0.0129	17444	Intron	ABTB1
3	127398536	G	A	7.37e-05	0.365	0.54551	0.783	1.2953	4042	Intron	ABTB1
3	127398558	C	A	0.00137	2.26	0.13258	0.218	0.1448	17444	Intron	ABTB1
3	127398564	C	T	0.0135	0.882	0.34762	-0.0457	0.0486	15937	Intron	ABTB1
3	127398577	C	T	0.00523	4.95	0.02614	0.188	0.0847	13402	Intron	ABTB1
3	127398734	G	GC	0.000139	1.05	0.30637	-0.465	0.4545	17444	Insertion	ABTB1
3	127398836	C	T	2.11e-05	0.0307	0.8609	-0.46	2.6269	3430	Synonymous	ABTB1
3	127398860	C	T	6.07e-05	4.03	0.04468	-3.62	1.802	2535	Synonymous	ABTB1
3	127398955	G	A	0.00292	0.273	0.60145	0.0518	0.0992	17444	Nonsynonymous	ABTB1
3	127399014	A	G	0.000136	0.384	0.53531	0.641	1.0337	3430	Nonsynonymous	ABTB1
3	127399066	G	A	0.00159	0.409	0.52268	-0.0983	0.1538	13308	Intron	ABTB1
3	127399098	C	G	0.00215	1.69	0.19296	-0.157	0.1208	15937	Intron	ABTB1
3	127399132	C	T	0.00019	1.51	0.21961	-1.08	0.877	3430	Synonymous	ABTB1
3	127399240	C	G	0.000193	0.549	0.45881	-0.822	1.1092	2105	Synonymous	ABTB1
3	127399269	G	A	0.000796	0.0946	0.75837	-0.0634	0.206	14815	Nonsynonymous	ABTB1
3	127399282	C	A	2.78e-05	0.00577	0.93943	0.0772	1.0153	17444	Synonymous	ABTB1
3	127399342	G	A	0.000445	0.736	0.39109	0.224	0.2607	16549	Utr3	ABTB1
3	127399363	C	T	4.76e-05	0.333	0.56398	0.448	0.7761	17444	Utr3	ABTB1
3	127399378	G	A	3.84e-05	0.362	0.54724	0.52	0.864	17444	Utr3	ABTB1
3	127399430	G	T	0.00433	0.9	0.34269	0.0918	0.0967	12413	Utr3	ABTB1
3	127399484	G	A	0.0113	0.161	0.68862	-0.0213	0.053	15937	Utr3	ABTB1
3	127399486	G	A	0.000265	0.203	0.65218	-0.148	0.3289	17444	Utr3	ABTB1
3	127399519	A	G	0.000201	0.182	0.66991	0.422	0.9897	2535	Utr3	ABTB1
3	127399573	G	A	0.000199	0.0125	0.91112	0.0424	0.3795	17444	Utr3	ABTB1
3	127399619	C	T	9.5e-06	1.18	0.2781	-1.88	1.7368	17444	Utr3	ABTB1
3	127399752	G	C	4.25e-05	1.68	0.1947	-1.06	0.8211	17444	Utr3	ABTB1
3	127399793	G	A	7.02e-05	0.00272	0.95841	-0.0333	0.639	17444	Downstream	ABTB1
3	127391847	C	A	0.00078	5.66	0.01733	-1.162	0.488	17444	Utr5	ABTB1
3	127391847	C	T	0.002	9.52	0.00203	-0.894	0.29	17444	Utr5	ABTB1
3	127393513	C	A	0.003633	1.8538	0.173	0.14	0.103	17444	Intron	ABTB1
3	127393513	C	T	0.000153	0.0583	0.809	0.183	0.758	17444	Intron	ABTB1
3	127393746	C	G	0.001419	0.3279	0.567	0.0933	0.163	17444	Intron	ABTB1
3	127393746	C	T	0.000339	0.0306	0.861	-0.0809	0.463	17444	Intron	ABTB1
3	127396015	G	A	0.000121	14.2	0.000166	-8.65	2.297	17444	Synonymous	ABTB1
3	127396015	G	C	0.003092	22.3	2.29e-06	1.16	0.246	14518	Synonymous	ABTB1
3	127397006	C	A	0.000452	1.0726	0.3	0.773	0.747	15339	Intron	ABTB1
3	127397006	C	T	0.000103	0.0207	0.886	-0.1	0.699	17444	Intron	ABTB1
3	127397160	TGCGTGC	T	6.46e-05	0.0756	0.783	0.82357	2.9943	17444	Deletion	ABTB1
3	127397160	TGCGTGC	TGCGTGCGCGTGC	0.716	0.0648	0.799	-0.00348	0.0137	17444	Insertion	ABTB1
15	74701735	G	T	0.000896	3.68	0.055094	-0.393	0.2049	13308	Utr3	SEMA7A
15	74702011	C	T	0.000369	0.0306	0.861111	-0.0488	0.2789	17444	Utr3	SEMA7A
15	74702092	T	A	2.33e-06	0.656	0.417951	5.97	7.3646	3954	Utr3	SEMA7A
15	74702425	G	A	0.000106	1.73	0.188625	-0.682	0.519	17444	Utr3	SEMA7A
15	74702452	G	C	0.000481	0.433	0.510708	-0.168	0.2556	15937	Utr3	SEMA7A
15	74702467	G	A	8.13e-05	3.36	0.066801	-1.09	0.5938	17444	Utr3	SEMA7A
15	74702515	C	T	4.38e-05	0.112	0.737801	-0.563	1.6812	4042	Utr3	SEMA7A
15	74702602	A	G	0.00363	0.0108	0.917365	-0.0103	0.0996	13920	Utr3	SEMA7A
15	74702610	C	T	0.000126	1.01	0.315116	0.479	0.4764	17444	Utr3	SEMA7A
15	74702661	T	C	0.0615	1.85	0.173363	0.0303	0.0223	17444	Utr3	SEMA7A
15	74702662	C	T	0.00125	0.445	0.504822	0.21	0.3153	4042	Utr3	SEMA7A
15	74702778	G	A	0.101	2.6	0.107016	0.0287	0.0178	17444	Utr3	SEMA7A
15	74702808	C	T	0.00052	0.678	0.410318	-0.507	0.6158	2535	Utr3	SEMA7A
15	74702894	C	T	0.0199	0.74	0.389683	0.033	0.0383	17444	Utr3	SEMA7A
15	74702912	G	A	0.003	0.00902	0.924325	-0.0104	0.1095	13920	Utr3	SEMA7A
15	74702985	G	A	0.000106	0.0602	0.806153	0.128	0.5204	17444	Nonsynonymous	SEMA7A
15	74703022	G	A	0.101	2.6	0.106554	0.0287	0.0178	17444	Synonymous	SEMA7A
15	74703101	C	T	0.000201	1.29	0.256625	-0.805	0.7094	4937	Nonsynonymous	SEMA7A
15	74703433	G	A	8.67e-05	0.112	0.738072	-0.654	1.9562	1507	Intron	SEMA7A
15	74703707	G	C	0.00014	0.914	0.339116	0.432	0.4518	17444	Intron	SEMA7A
15	74703876	G	A	0.000124	0.27	0.603005	-0.564	1.0836	3430	Intron	SEMA7A
15	74703885	C	T	0.000403	0.00667	0.934922	0.0218	0.2669	17444	Intron	SEMA7A
15	74703983	G	A	0.0058	14.4	0.000148	-0.3	0.079	13920	Synonymous	SEMA7A
15	74704072	G	A	0.00114	0.00326	0.954462	-0.00905	0.1584	17444	Intron	SEMA7A
15	74704383	C	T	0.000274	0.0192	0.889893	0.093	0.672	4042	Intron	SEMA7A
15	74704491	G	A	0.00014	3.02	0.082313	2.67	1.538	1507	Intron	SEMA7A
15	74704588	G	A	0.131	1.8	0.180274	0.0213	0.0159	17444	Intron	SEMA7A
15	74704613	C	T	0.00351	0.00315	0.95526	-0.00551	0.0982	14815	Intron	SEMA7A
15	74704656	C	A	0.00125	0.00133	0.970943	-0.00633	0.1737	13308	Intron	SEMA7A
15	74704658	G	A	0.101	2.61	0.106511	0.0287	0.0178	17444	Intron	SEMA7A
15	74704867	G	T	8.23e-05	0.545	0.460167	-0.779	1.055	5461	Intron	SEMA7A
15	74705014	G	A	4.76e-05	0.00507	0.943233	0.0553	0.7763	17444	Intron	SEMA7A
15	74705016	T	A	3.05e-05	0.248	0.618177	-0.483	0.97	17444	Intron	SEMA7A
15	74705052	T	C	0.000101	2.73	0.098671	0.987	0.5975	13920	Intron	SEMA7A
15	74705204	T	C	0.000517	0.19	0.662514	0.103	0.2355	17444	Intron	SEMA7A
15	74705374	C	G	0.00144	2.98	0.084522	-0.264	0.153	14815	Intron	SEMA7A
15	74705381	C	T	1.62e-05	0.0168	0.896736	0.173	1.3318	17444	Intron	SEMA7A
15	74705416	AGTCAGATGATTGCCTGCCTAGGATGTTTCCTCTACACATCC	A	0.0381	1.22	0.270164	-0.0308	0.028	17444	Deletion	SEMA7A
15	74705469	C	G	0.000371	0.318	0.572541	0.247	0.4375	7042	Intron	SEMA7A
15	74705524	A	G	1.7e-05	2.21	0.136969	5.07	3.4065	2535	Intron	SEMA7A
15	74705682	G	A	0.318	0.266	0.606251	0.00592	0.0115	17444	Intron	SEMA7A
15	74705697	G	A	0.000229	0.154	0.694784	-0.139	0.3535	17444	Intron	SEMA7A
15	74705760	A	T	3.58e-05	0.0252	0.873836	0.142	0.8943	17444	Intron	SEMA7A
15	74705805	A	G	0.00047	1.28	0.258743	0.292	0.2584	15937	Intron	SEMA7A
15	74705808	G	T	0.0368	0.686	0.407463	-0.0235	0.0284	17444	Intron	SEMA7A
15	74705860	T	C	0.0297	0.142	0.705948	-0.0119	0.0316	17444	Intron	SEMA7A
15	74705991	C	A	0.00231	0.414	0.51992	-0.0729	0.1133	16920	Intron	SEMA7A
15	74706093	C	T	0.000508	0.000188	0.989069	0.00347	0.2534	15339	Intron	SEMA7A
15	74706100	G	A	0.00111	0.598	0.439334	0.139	0.1802	13920	Intron	SEMA7A
15	74706166	G	A	0.00763	0.0148	0.903234	0.00748	0.0615	17444	Intron	SEMA7A
15	74706255	C	T	0.00467	1.17	0.279023	0.085	0.0786	17444	Intron	SEMA7A
15	74706360	A	G	0.00932	9.57	0.001981	-0.193	0.0624	13920	Intron	SEMA7A
15	74706366	G	A	0.00352	0.000344	0.985193	-0.00188	0.1012	13920	Intron	SEMA7A
15	74706489	G	A	0.00332	1.68	0.195004	0.121	0.0931	17444	Intron	SEMA7A
15	74706532	C	T	0.0001	0.141	0.707286	0.201	0.5353	17444	Intron	SEMA7A
15	74706565	C	T	0.101	2.56	0.109451	0.0285	0.0178	17444	Intron	SEMA7A
15	74706566	G	T	1.95e-05	0.5	0.479328	-1.78	2.5194	4042	Intron	SEMA7A
15	74706648	G	A	0.000153	0.837	0.360378	0.396	0.4335	17444	Intron	SEMA7A
15	74706733	C	A	0.00293	0.00733	0.931755	-0.0095	0.1109	13920	Intron	SEMA7A
15	74706755	C	G	2.32e-05	0.0692	0.792575	-0.292	1.1103	17444	Intron	SEMA7A
15	74706943	G	A	0.101	2.51	0.112876	0.0282	0.0178	17444	Synonymous	SEMA7A
15	74706985	C	T	0.000511	0.203	0.652462	0.107	0.2368	17444	Synonymous	SEMA7A
15	74707066	C	T	0.000192	0.00346	0.953082	0.0228	0.3869	17444	Synonymous	SEMA7A
15	74707173	G	A	0.000152	1.33	0.249472	0.5	0.4341	17444	Normal_Splice_Site	SEMA7A
15	74707215	G	A	0.00267	0.133	0.715535	-0.0378	0.1038	17444	Synonymous	SEMA7A
15	74707230	G	A	0.000532	0.374	0.541102	0.151	0.2477	15339	Synonymous	SEMA7A
15	74707275	G	A	8.89e-07	0.554	0.456756	-11.1	14.8928	2535	Synonymous	SEMA7A
15	74707321	C	T	5.33e-05	0.597	0.439695	-0.567	0.7333	17444	Intron	SEMA7A
15	74707469	A	C	0.0994	0.239	0.625192	-0.00874	0.0179	17444	Intron	SEMA7A
15	74707518	C	T	1.86e-05	0.184	0.668103	-1.81	4.2187	1507	Intron	SEMA7A
15	74707545	T	A	0.0035	2.34e-05	0.996144	0.00049	0.1014	13920	Intron	SEMA7A
15	74707592	G	A	0.000493	1.59	0.207799	-0.571	0.4536	4937	Intron	SEMA7A
15	74707643	C	T	0.000239	0.478	0.489317	-0.284	0.4106	12413	Intron	SEMA7A
15	74707724	TC	T	2.83e-05	0.0517	0.820213	-0.229	1.0057	17444	Deletion	SEMA7A
15	74707734	G	A	0.000556	0.321	0.571055	-0.144	0.255	13832	Intron	SEMA7A
15	74707764	G	C	0.0159	0.421	0.516615	0.0278	0.0428	17444	Intron	SEMA7A
15	74707834	G	A	1.24e-05	0.221	0.638478	-1.48	3.1527	4042	Intron	SEMA7A
15	74707909	G	A	0.000292	1.64	0.200685	-0.401	0.3136	17444	Intron	SEMA7A
15	74707949	GACTC	G	0.0013	0.0118	0.91346	0.0162	0.1488	17444	Deletion	SEMA7A
15	74707993	C	T	0.1	2.51	0.113342	0.0282	0.0178	17444	Intron	SEMA7A
15	74708118	G	A	0.00422	3.81	0.051008	0.464	0.2376	2105	Intron	SEMA7A
15	74708336	T	C	4.2e-05	0.0195	0.888856	0.115	0.8262	17444	Intron	SEMA7A
15	74708390	G	C	3.04e-05	3.08e-05	0.99557	-0.00539	0.971	17444	Intron	SEMA7A
15	74708461	C	T	0.00828	3.08	0.079422	-0.123	0.07	12413	Intron	SEMA7A
15	74708510	G	A	0.000546	0.0225	0.880682	-0.0344	0.2291	17444	Intron	SEMA7A
15	74708525	C	A	0.00328	0.00244	0.960601	0.00518	0.1048	13920	Intron	SEMA7A
15	74708526	C	A	0.00328	0.000117	0.991357	0.00114	0.1048	13920	Intron	SEMA7A
15	74708542	C	G	8.81e-06	0.0784	0.779514	-1.06	3.788	3954	Intron	SEMA7A
15	74708558	G	A	0.00151	2.98	0.084257	-0.242	0.1399	16920	Intron	SEMA7A
15	74708632	C	T	0.000106	1.99	0.158052	-0.934	0.6617	10773	Intron	SEMA7A
15	74708659	AACACACACACAC	A	0.00229	9.58e-05	0.992191	-0.0011	0.112	17444	Deletion	SEMA7A
15	74708661	C	A	0.00101	0.11	0.740521	0.195	0.5899	1419	Intron	SEMA7A
15	74708682	A	C	0.00102	0.323	0.57006	0.275	0.4838	2105	Intron	SEMA7A
15	74708683	C	A	3.48e-05	0.433	0.51029	0.597	0.9071	17444	Intron	SEMA7A
15	74708792	C	T	9.43e-05	2.46	0.116855	0.865	0.5515	17444	Intron	SEMA7A
15	74708811	T	C	0.000458	0.542	0.461459	-0.184	0.2503	17444	Intron	SEMA7A
15	74708815	T	A	8.04e-05	0.00484	0.944551	0.0415	0.5973	17444	Intron	SEMA7A
15	74708827	C	T	1.91e-06	1.84	0.175392	-10.9	8.0388	4042	Intron	SEMA7A
15	74708876	G	A	0.0194	0.0101	0.920027	-0.00416	0.0414	15339	Intron	SEMA7A
15	74708903	C	T	3.78e-05	1.52	0.218109	-1.23	0.9964	13308	Intron	SEMA7A
15	74709071	G	A	0.00258	0.00296	0.956646	-0.00574	0.1056	17444	Intron	SEMA7A
15	74709101	C	T	2.56e-05	0.000234	0.987803	0.0162	1.0584	17444	Intron	SEMA7A
15	74709133	C	A	4.3e-06	2.9	0.088488	11.5	6.7742	2535	Intron	SEMA7A
15	74709321	G	A	9.01e-05	0.000975	0.975084	-0.0176	0.5642	17444	Intron	SEMA7A
15	74709405	G	C	0.0162	0.00887	0.924969	0.00399	0.0424	17444	Intron	SEMA7A
15	74709444	G	A	0.000229	0.743	0.388648	0.305	0.354	17444	Intron	SEMA7A
15	74709452	CTGTT	C	0.000159	0.275	0.600183	0.222	0.4242	17444	Deletion	SEMA7A
15	74709538	G	A	0.00184	0.12	0.728729	0.0453	0.1307	15937	Intron	SEMA7A
15	74709564	C	G	0.011	0.611	0.434464	-0.04	0.0512	17444	Intron	SEMA7A
15	74709566	T	G	0.197	0.826	0.363398	-0.0122	0.0135	17444	Intron	SEMA7A
15	74709578	C	T	7.17e-06	0.323	0.569531	1.14	2.0001	17444	Intron	SEMA7A
15	74709637	C	T	0.00657	13.6	0.000232	-0.273	0.0742	13920	Intron	SEMA7A
15	74709781	C	T	0.000339	0.0325	0.856857	-0.0524	0.2907	17444	Nonsynonymous	SEMA7A
15	74709848	G	C	0.00034	0.555	0.45634	-0.568	0.7623	2535	Intron	SEMA7A
15	74709975	G	A	0.16	1.66	0.19742	-0.0188	0.0146	17444	Synonymous	SEMA7A
15	74710125	T	C	0.0197	0.75	0.386563	0.0334	0.0386	17444	Intron	SEMA7A
15	74710153	T	C	0.000512	1.6	0.205372	-0.3	0.2368	17444	Intron	SEMA7A
15	74710241	G	A	7.09e-05	0.285	0.593586	1.96	3.6683	524	Nonsynonymous	SEMA7A
15	74710305	G	A	0.0279	0.0818	0.774826	-0.00931	0.0325	17444	Synonymous	SEMA7A
15	74710357	G	T	0.000713	0.225	0.635214	0.107	0.2252	13832	Intron	SEMA7A
15	74710385	C	A	0.00799	0.00882	0.925156	-0.00647	0.0688	13308	Intron	SEMA7A
15	74710437	G	A	2.8e-05	0.0139	0.906117	-0.313	2.6525	2535	Intron	SEMA7A
15	74710465	G	A	0.00307	0.7	0.402859	0.0959	0.1146	12413	Intron	SEMA7A
15	74710485	G	C	0.045	0.969	0.325045	0.0254	0.0258	17444	Intron	SEMA7A
15	74710514	G	A	1.73e-05	0.225	0.635556	0.609	1.2858	17444	Intron	SEMA7A
15	74710593	C	T	0.936	2.01	0.156386	0.0309	0.0218	17444	Intron	SEMA7A
15	74710602	C	G	0.000345	1.12	0.290965	-0.324	0.3069	15413	Normal_Splice_Site	SEMA7A
15	74710638	A	T	0.0198	0.789	0.374484	0.0341	0.0384	17444	Nonsynonymous	SEMA7A
15	74710852	C	T	0.0073	0.239	0.62473	-0.0365	0.0746	12413	Intron	SEMA7A
15	74710873	TG	T	0.0024	0.158	0.691364	-0.0435	0.1095	17444	Deletion	SEMA7A
15	74710910	G	A	2.52e-05	3.61	0.057452	-2.03	1.0662	17444	Intron	SEMA7A
15	74710925	A	G	0.000314	2.09	0.147956	0.437	0.3024	17444	Intron	SEMA7A
15	74710945	T	C	0.00175	0.183	0.669055	0.0626	0.1466	13308	Intron	SEMA7A
15	74711062	C	T	6.57e-05	0.253	0.614867	-0.332	0.6607	17444	Intron	SEMA7A
15	74711112	G	T	0.00037	3.47	0.062585	-0.581	0.3118	13920	Intron	SEMA7A
15	74711122	G	A	0.000789	0.464	0.495974	-0.13	0.1907	17444	Intron	SEMA7A
15	74711397	G	A	0.00175	0.18	0.671302	0.0622	0.1465	13308	Intron	SEMA7A
15	74711410	G	A	0.106	0.451	0.501786	0.0117	0.0174	17444	Intron	SEMA7A
15	74711434	G	A	0.000155	1.1	0.295261	0.449	0.4294	17444	Intron	SEMA7A
15	74711519	C	T	7.55e-05	0.661	0.416174	-0.501	0.6161	17444	Intron	SEMA7A
15	74711530	C	T	9.22e-05	0.155	0.693791	-0.22	0.5577	17444	Intron	SEMA7A
15	74711604	G	A	0.000581	1.36	0.243985	-0.322	0.2762	11297	Intron	SEMA7A
15	74711631	C	A	0.106	0.431	0.511402	0.0114	0.0174	17444	Intron	SEMA7A
15	74711679	C	A	0.000146	0.497	0.480829	-0.358	0.5081	13308	Intron	SEMA7A
15	74711769	C	G	0.532	0.535	0.464344	-0.00785	0.0107	17444	Intron	SEMA7A
15	74711790	G	A	0.0398	3.52	0.060632	0.0514	0.0274	17444	Intron	SEMA7A
15	74711808	A	C	0.0104	1.31	0.252845	0.0604	0.0528	17444	Intron	SEMA7A
15	74712025	C	T	0.00504	2.21	0.137117	0.112	0.0756	17444	Intron	SEMA7A
15	74712037	C	T	0.000712	0.853	0.355598	0.208	0.2247	13920	Intron	SEMA7A
15	74712084	C	T	0.000997	0.462	0.496699	0.24	0.3524	4042	Intron	SEMA7A
15	74712178	G	A	0.126	0.00985	0.920942	0.0016	0.0161	17444	Intron	SEMA7A
15	74712244	G	A	0.000396	6.59	0.010252	-0.691	0.2692	17444	Intron	SEMA7A
15	74712279	A	G	0.000101	2.03	0.153929	0.761	0.5335	17444	Intron	SEMA7A
15	74712430	A	C	0.00474	0.0246	0.875336	0.0254	0.1619	4042	Intron	SEMA7A
15	74712433	G	A	6.37e-05	0.829	0.362656	0.611	0.6709	17444	Intron	SEMA7A
15	74712437	C	T	6.09e-05	2.41	0.120363	-1.07	0.6863	17444	Intron	SEMA7A
15	74712528	C	T	0.00226	0.255	0.613529	-0.057	0.1128	17444	Intron	SEMA7A
15	74712659	G	A	0.000422	0.00269	0.958637	-0.0135	0.2607	17444	Intron	SEMA7A
15	74712784	G	A	2.42e-05	1.22	0.268761	-1.2	1.0889	17444	Intron	SEMA7A
15	74712918	G	C	0.00769	0.065	0.798787	-0.0156	0.0613	17444	Intron	SEMA7A
15	74712937	C	A	0.0818	1.89	0.168691	0.0269	0.0195	17444	Intron	SEMA7A
15	74712947	G	A	0.106	0.455	0.499918	0.0117	0.0174	17444	Intron	SEMA7A
15	74713060	G	A	1.39e-05	0.0154	0.901306	-0.178	1.436	17444	Intron	SEMA7A
15	74713202	C	T	0.00251	0.64	0.423785	0.0855	0.1069	17444	Intron	SEMA7A
15	74713203	G	A	0.000183	0.742	0.389069	-0.341	0.3954	17444	Intron	SEMA7A
15	74713279	G	A	0.0197	0.856	0.354762	0.0356	0.0385	17444	Intron	SEMA7A
15	74713283	G	A	5.98e-05	0.654	0.418804	-0.56	0.6924	17444	Intron	SEMA7A
15	74713300	T	C	0.235	0.216	0.642353	0.00587	0.0126	17444	Intron	SEMA7A
15	74713353	G	A	0.234	0.222	0.637314	0.00596	0.0126	17444	Intron	SEMA7A
15	74713361	C	T	9.55e-07	0.077	0.78139	-2.95	10.6222	4640	Intron	SEMA7A
15	74713362	G	A	6.81e-06	1.7	0.192876	5.55	4.2606	4042	Intron	SEMA7A
15	74713488	C	T	0.000281	1.35	0.244539	-0.976	0.8386	2535	Intron	SEMA7A
15	74713717	C	T	0.0339	0.221	0.637921	-0.0139	0.0296	17444	Intron	SEMA7A
15	74713868	C	G	6.87e-05	0.41	0.521834	0.414	0.6461	17444	Intron	SEMA7A
15	74713890	C	G	0.106	0.457	0.498797	0.0117	0.0174	17444	Intron	SEMA7A
15	74713908	C	T	0.00271	0.0642	0.800015	0.0309	0.1222	12413	Intron	SEMA7A
15	74713909	G	C	7.22e-06	0.51	0.47519	-1.42	1.9927	17444	Intron	SEMA7A
15	74713997	C	T	0.000114	1.44	0.230519	0.601	0.5008	17444	Intron	SEMA7A
15	74714101	G	T	0.00165	0.388	0.533103	-0.0876	0.1406	15339	Intron	SEMA7A
15	74714150	AGCCATCAGG	A	0.00077	0.0159	0.899632	0.0243	0.193	17444	Deletion	SEMA7A
15	74714208	C	T	0.000261	0.0124	0.911212	0.097	0.8699	2535	Intron	SEMA7A
15	74714373	G	A	0.00116	0.645	0.421771	0.142	0.1764	13920	Intron	SEMA7A
15	74714533	C	T	1.15e-05	3.35	0.067163	-2.89	1.581	17444	Intron	SEMA7A
15	74714547	G	A	9.56e-05	0.159	0.690331	-0.218	0.5476	17444	Intron	SEMA7A
15	74714606	C	G	0.00219	4.5	0.033931	0.259	0.1221	15339	Intron	SEMA7A
15	74714664	C	A	0.00131	0.225	0.6349	0.0704	0.1483	17444	Intron	SEMA7A
15	74714682	G	A	0.000835	2.37	0.123526	0.286	0.1854	17444	Intron	SEMA7A
15	74714784	C	T	0.000106	0.00242	0.960756	0.0256	0.5196	17444	Intron	SEMA7A
15	74714840	G	A	0.000835	2.38	0.123104	0.286	0.1854	17444	Intron	SEMA7A
15	74714887	C	T	0.000241	0.00012	0.991246	0.00448	0.4087	12413	Intron	SEMA7A
15	74714888	TC	T	0.0013	0.000917	0.97584	0.0045	0.1487	17444	Deletion	SEMA7A
15	74715205	T	C	0.401	0.718	0.396766	-0.00926	0.0109	17444	Intron	SEMA7A
15	74715211	G	A	0.00634	0.273	0.601347	-0.0403	0.0772	13308	Intron	SEMA7A
15	74715250	A	T	0.000215	0.497	0.480973	-0.257	0.365	17444	Intron	SEMA7A
15	74715493	G	A	0.0183	0.0031	0.955571	-0.00233	0.0417	15937	Intron	SEMA7A
15	74715499	C	T	0.00351	0.123	0.725879	-0.0317	0.0905	17444	Intron	SEMA7A
15	74715537	G	A	0.000385	0.863	0.352791	0.285	0.3066	13832	Intron	SEMA7A
15	74715592	G	A	0.000222	0.0824	0.774049	0.103	0.3595	17444	Intron	SEMA7A
15	74715602	G	A	0.0576	0.772	0.379561	0.0202	0.023	17444	Intron	SEMA7A
15	74715765	G	A	8.2e-05	0.924	0.336502	1.28	1.3337	3430	Intron	SEMA7A
15	74715782	C	T	0.000495	0.73	0.392946	-0.539	0.6312	2535	Intron	SEMA7A
15	74715879	G	A	0.00549	0.285	0.593526	0.0405	0.0758	15937	Intron	SEMA7A
15	74715880	T	C	0.0101	3.25	0.071307	0.0967	0.0536	17444	Intron	SEMA7A
15	74715984	C	T	0.0285	0.578	0.447005	0.0245	0.0322	17444	Intron	SEMA7A
15	74716076	T	C	0.000271	0.623	0.430071	-0.257	0.3255	17444	Intron	SEMA7A
15	74716080	T	C	0.03	0.888	0.346082	0.0296	0.0314	17444	Intron	SEMA7A
15	74716174	G	A	0.403	0.439	0.507738	-0.00723	0.0109	17444	Intron	SEMA7A
15	74716177	TG	T	4.09e-05	0.509	0.475682	-0.597	0.8369	17444	Deletion	SEMA7A
15	74716250	C	A	0.000417	3.47	0.062544	0.489	0.2623	17444	Intron	SEMA7A
15	74716315	G	A	0.00755	0.0603	0.806041	-0.018	0.0733	12413	Intron	SEMA7A
15	74716434	C	A	0.000252	0.155	0.693763	0.142	0.36	15339	Intron	SEMA7A
15	74716470	T	A	0.000118	0.223	0.636868	-0.233	0.4931	17444	Intron	SEMA7A
15	74716526	G	A	0.000146	0.0836	0.772504	0.128	0.4437	17444	Intron	SEMA7A
15	74716580	C	T	8.69e-05	1.2	0.272978	-0.63	0.5743	17444	Intron	SEMA7A
15	74716609	A	G	0.521	0.885	0.346717	-0.0101	0.0107	17444	Intron	SEMA7A
15	74716690	G	T	0.485	0.53	0.466761	-0.0078	0.0107	17444	Intron	SEMA7A
15	74716761	G	A	0.0717	0.744	0.388231	0.0179	0.0208	17444	Intron	SEMA7A
15	74716859	C	T	0.000223	1.49	0.221863	-0.438	0.3588	17444	Intron	SEMA7A
15	74716961	T	C	6.22e-05	4.49	0.034139	-2.55	1.2047	5535	Intron	SEMA7A
15	74717095	G	C	2.42e-05	0.716	0.397365	-0.922	1.0889	17444	Intron	SEMA7A
15	74717188	G	A	0.000708	0.0188	0.890885	0.0276	0.2012	17444	Intron	SEMA7A
15	74717253	C	T	1.31e-05	0.682	0.408804	-1.22	1.4801	17444	Intron	SEMA7A
15	74717390	T	C	1.1e-05	0.174	0.676458	1.77	4.2406	2535	Intron	SEMA7A
15	74717397	G	C	0.000596	0.414	0.519782	-0.37	0.5753	2535	Intron	SEMA7A
15	74717563	C	A	3e-05	0.444	0.505084	1.71	2.5643	2535	Intron	SEMA7A
15	74717644	T	C	0.0358	0.278	0.597863	-0.0152	0.0288	17444	Intron	SEMA7A
15	74717727	C	T	1.48e-06	1.93	0.164905	-16.1	11.5626	2535	Intron	SEMA7A
15	74717788	T	C	0.00377	0.829	0.362563	0.0923	0.1014	12937	Intron	SEMA7A
15	74717813	CCCT	C	0.00137	3.49	0.061812	0.27	0.1448	17444	Deletion	SEMA7A
15	74717833	C	T	0.000284	0.0379	0.845724	-0.0618	0.3177	17444	Intron	SEMA7A
15	74717870	C	A	0.143	0.0338	0.854121	0.00281	0.0153	17444	Intron	SEMA7A
15	74717902	T	C	0.143	0.0338	0.854103	0.00281	0.0153	17444	Intron	SEMA7A
15	74717954	G	C	0.00378	0.0188	0.890885	0.012	0.0873	17444	Intron	SEMA7A
15	74718020	G	A	0.000278	1.36	0.242741	-0.375	0.3212	17444	Intron	SEMA7A
15	74718208	G	A	5.02e-05	0.426	0.513794	-0.494	0.7559	17444	Intron	SEMA7A
15	74718366	C	T	0.0717	0.76	0.383224	0.0181	0.0208	17444	Intron	SEMA7A
15	74718367	G	A	0.00502	2.48	0.114988	0.119	0.0757	17444	Intron	SEMA7A
15	74718467	T	C	0.000131	3.93	0.047476	-2.43	1.2268	2535	Intron	SEMA7A
15	74718480	G	A	0.00049	0.84	0.35953	0.232	0.253	15937	Intron	SEMA7A
15	74718565	G	A	0.00207	0.0629	0.801974	0.035	0.1396	12413	Intron	SEMA7A
15	74718699	A	G	0.546	0.248	0.618162	-0.00536	0.0108	17444	Intron	SEMA7A
15	74718881	C	T	0.0724	0.000148	0.990286	0.000252	0.0207	17444	Intron	SEMA7A
15	74718945	G	A	1.72e-05	0.0167	0.897275	0.167	1.2916	17444	Intron	SEMA7A
15	74718964	C	T	0.00034	0.136	0.71244	0.107	0.2904	17444	Intron	SEMA7A
15	74719005	A	C	0.00025	0.112	0.737437	-0.114	0.3389	17444	Intron	SEMA7A
15	74719009	C	T	0.0709	0.0367	0.847995	0.004	0.0209	17444	Intron	SEMA7A
15	74719010	G	A	0.00212	4.61	0.031863	0.266	0.1241	15339	Intron	SEMA7A
15	74719028	G	A	0.000654	2.17	0.140319	-0.81	0.5494	2535	Intron	SEMA7A
15	74719227	C	G	0.0726	0.0024	0.960949	0.00101	0.0206	17444	Intron	SEMA7A
15	74719297	C	T	0.00994	0.223	0.636471	0.0255	0.054	17444	Intron	SEMA7A
15	74719317	C	T	0.00365	0.145	0.703622	0.0338	0.0888	17444	Intron	SEMA7A
15	74719369	C	T	0.143	0.0376	0.846311	0.00296	0.0153	17444	Intron	SEMA7A
15	74719378	T	C	8.13e-07	1.92	0.165417	-21.6	15.5717	2535	Intron	SEMA7A
15	74719408	G	A	0.00437	3.29	0.069777	-0.147	0.0811	17444	Intron	SEMA7A
15	74719457	T	C	0.000115	5.42	0.019878	1.16	0.4989	17444	Intron	SEMA7A
15	74719531	C	T	0.00518	0.342	0.558579	-0.0436	0.0746	17444	Intron	SEMA7A
15	74719561	A	T	0.0031	1.75	0.186067	0.151	0.1142	12413	Intron	SEMA7A
15	74719594	G	C	0.000417	3.43	0.064155	0.485	0.2622	17444	Intron	SEMA7A
15	74719689	A	T	0.00713	0.697	0.403751	-0.063	0.0754	12413	Intron	SEMA7A
15	74719748	C	T	0.000679	3.26	0.071122	0.459	0.2544	11385	Intron	SEMA7A
15	74719908	C	G	0.000261	1.57	0.210839	-0.415	0.3316	17444	Intron	SEMA7A
15	74719955	A	G	0.0307	0.00077	0.977858	-0.000986	0.0355	13308	Intron	SEMA7A
15	74719993	C	T	9.68e-07	0.489	0.48417	-9.99	14.276	2535	Intron	SEMA7A
15	74719998	C	T	0.0728	0.00792	0.929074	0.00183	0.0206	17444	Intron	SEMA7A
15	74720076	A	G	0.0727	0.00426	0.947979	0.00135	0.0206	17444	Intron	SEMA7A
15	74720097	C	T	4.11e-05	0.161	0.688283	-0.335	0.8346	17444	Intron	SEMA7A
15	74720134	G	A	0.000122	1	0.316697	1.27	1.2725	2535	Intron	SEMA7A
15	74720164	G	A	8.74e-05	3.73	0.053595	-2.3	1.1899	4042	Intron	SEMA7A
15	74720209	G	A	0.000641	0.00959	0.921987	-0.0221	0.2256	15339	Intron	SEMA7A
15	74720443	C	T	0.00218	0.0788	0.778934	0.041	0.1461	10773	Intron	SEMA7A
15	74720447	G	A	5.39e-06	0.687	0.407347	-3.97	4.7887	4042	Intron	SEMA7A
15	74720540	G	A	0.000823	1.93	0.16472	-0.277	0.1991	15339	Intron	SEMA7A
15	74720651	G	A	0.00489	2.12	0.145062	-0.149	0.102	9878	Intron	SEMA7A
15	74720652	C	A	0.00489	2.12	0.145083	-0.149	0.102	9878	Intron	SEMA7A
15	74720714	C	T	0.0246	1.43	0.232169	0.0413	0.0345	17444	Intron	SEMA7A
15	74720751	G	C	0.00489	2.12	0.145108	-0.149	0.102	9878	Intron	SEMA7A
15	74720773	A	C	2.49e-05	0.00106	0.974015	0.0349	1.0725	17444	Intron	SEMA7A
15	74720954	G	C	0.00927	0.0348	0.85198	-0.0119	0.064	13308	Intron	SEMA7A
15	74720989	G	A	0.000326	1.2	0.272619	-0.346	0.3156	15413	Intron	SEMA7A
15	74721089	T	C	0.0362	0.255	0.613303	-0.0145	0.0287	17444	Intron	SEMA7A
15	74721159	A	G	0.000101	0.0466	0.829174	0.115	0.5316	17444	Intron	SEMA7A
15	74721171	G	C	0.0344	0.14	0.708258	-0.011	0.0294	17444	Intron	SEMA7A
15	74721190	G	A	0.0805	0.0239	0.877238	0.00304	0.0197	17444	Intron	SEMA7A
15	74721241	A	G	0.000261	1.56	0.211765	-0.414	0.3312	17444	Intron	SEMA7A
15	74721270	C	G	0.402	0.485	0.486336	-0.0076	0.0109	17444	Intron	SEMA7A
15	74721286	T	G	0.0729	0.00642	0.936146	0.00165	0.0206	17444	Intron	SEMA7A
15	74721295	C	T	0.000652	2.17	0.140519	-0.811	0.55	2535	Intron	SEMA7A
15	74721297	G	C	0.0013	1.13	0.287483	-0.158	0.1484	17444	Intron	SEMA7A
15	74721378	C	T	0.0015	0.405	0.524329	-0.088	0.1382	17444	Intron	SEMA7A
15	74721610	C	G	0.00295	0.00548	0.940973	-0.0153	0.2073	3954	Intron	SEMA7A
15	74721619	GCCCCCTGAGGGCTGCCAGACCTGC	G	0.00398	1.42	0.232981	-0.101	0.085	17444	Deletion	SEMA7A
15	74721642	G	GC	0.00347	0.782	0.376541	0.0805	0.091	17444	Insertion	SEMA7A
15	74721860	C	T	0.000206	0.19	0.663244	-0.162	0.3729	17444	Intron	SEMA7A
15	74721905	G	C	0.556	0.346	0.556632	-0.00633	0.0108	17444	Intron	SEMA7A
15	74721950	G	A	5.06e-05	0.00438	0.947239	0.0498	0.7523	17444	Intron	SEMA7A
15	74721951	C	A	2.02e-06	0.00291	0.95699	-0.712	13.1959	1419	Intron	SEMA7A
15	74721955	C	T	0.0005	0.135	0.713711	-0.0954	0.2599	14815	Intron	SEMA7A
15	74721969	T	G	0.118	0.0616	0.803963	-0.00413	0.0166	17444	Intron	SEMA7A
15	74721979	G	A	0.000707	0.00513	0.942911	0.0144	0.2014	17444	Intron	SEMA7A
15	74722028	T	C	0.000112	0.571	0.449709	-0.508	0.6715	9878	Intron	SEMA7A
15	74722061	C	G	0.0731	0.0076	0.930549	0.00179	0.0206	17444	Intron	SEMA7A
15	74722079	T	C	0.00254	0.389	0.532842	0.0664	0.1064	17444	Intron	SEMA7A
15	74722082	C	T	0.000388	1.25	0.262658	-0.305	0.2719	17444	Intron	SEMA7A
15	74722517	G	A	1.11e-05	0.208	0.648705	-0.731	1.6055	17444	Intron	SEMA7A
15	74722634	G	A	0.00717	0.0471	0.828119	-0.0163	0.0752	12413	Intron	SEMA7A
15	74722721	A	G	0.000276	1.65	0.198547	-0.442	0.3436	15339	Intron	SEMA7A
15	74722728	A	G	0.000267	0.16	0.689578	-0.343	0.859	2535	Intron	SEMA7A
15	74722832	C	A	0.000863	1.64	0.200427	0.277	0.2161	12413	Intron	SEMA7A
15	74722865	C	T	0.000122	0.0309	0.860398	0.0853	0.4851	17444	Intron	SEMA7A
15	74722924	A	C	0.00145	1.43	0.23141	0.176	0.1472	15937	Intron	SEMA7A
15	74723291	C	T	0.144	0.0808	0.776203	0.00433	0.0152	17444	Intron	SEMA7A
15	74723313	A	G	0.0732	0.00823	0.927697	0.00187	0.0206	17444	Intron	SEMA7A
15	74723318	T	C	0.144	0.0806	0.776448	0.00433	0.0152	17444	Intron	SEMA7A
15	74723491	A	G	0.144	0.0397	0.841997	0.00304	0.0153	17444	Intron	SEMA7A
15	74723492	C	T	0.00422	0.338	0.561212	0.0637	0.1097	9878	Intron	SEMA7A
15	74723586	C	A	0.00155	0.471	0.492536	-0.0933	0.136	17444	Intron	SEMA7A
15	74723616	G	A	0.0027	0.102	0.749346	0.033	0.1031	17444	Intron	SEMA7A
15	74723644	G	A	0.483	0.466	0.494809	-0.00731	0.0107	17444	Intron	SEMA7A
15	74723680	C	A	0.00029	0.213	0.644072	-0.159	0.3448	14518	Intron	SEMA7A
15	74723769	G	T	1.02e-05	0.875	0.349574	1.57	1.6741	17444	Intron	SEMA7A
15	74723948	T	C	0.0285	0.534	0.465091	0.0235	0.0322	17444	Intron	SEMA7A
15	74723989	T	C	0.00162	4.19	0.040597	-0.716	0.3496	2535	Intron	SEMA7A
15	74724037	T	C	0.000284	0.0376	0.846221	-0.0616	0.3177	17444	Intron	SEMA7A
15	74724050	G	T	0.00978	2.02	0.154868	-0.0774	0.0544	17444	Intron	SEMA7A
15	74724097	C	T	0.000569	0.0591	0.807973	0.0546	0.2245	17444	Intron	SEMA7A
15	74724266	G	C	2.26e-05	3.31	0.068861	-2.05	1.1262	17444	Intron	SEMA7A
15	74724370	G	T	0.000209	0.0615	0.804178	0.0918	0.3702	17444	Intron	SEMA7A
15	74724508	G	C	0.0015	2.69	0.101096	0.227	0.1384	17444	Intron	SEMA7A
15	74724553	G	A	0.00242	0.0584	0.809017	-0.0267	0.1106	16920	Intron	SEMA7A
15	74724632	G	C	4.09e-05	0.136	0.712657	-0.308	0.8369	17444	Intron	SEMA7A
15	74724674	T	C	0.000379	1.44	0.230041	0.33	0.2751	17444	Intron	SEMA7A
15	74724758	C	T	2.45e-06	0.132	0.716124	-1.24	3.4229	17444	Intron	SEMA7A
15	74724765	T	C	0.000331	0.246	0.620129	-0.383	0.772	2535	Intron	SEMA7A
15	74724919	G	C	0.000729	0.0565	0.812178	0.0471	0.1983	17444	Intron	SEMA7A
15	74725032	G	C	0.000516	0.11	0.740676	0.205	0.6184	2535	Intron	SEMA7A
15	74725049	C	T	4.53e-05	0.396	0.529397	0.97	1.5416	4640	Intron	SEMA7A
15	74725165	AT	A	0.00184	4.64	0.031234	0.269	0.1251	17444	Deletion	SEMA7A
15	74725193	C	A	7.22e-05	1.26	0.261938	-0.707	0.6302	17444	Intron	SEMA7A
15	74725305	G	T	6.14e-05	1.06	0.304122	0.702	0.6835	17444	Intron	SEMA7A
15	74725331	G	A	0.00016	0.655	0.41827	0.898	1.1091	2535	Intron	SEMA7A
15	74725338	C	T	0.00693	0.0925	0.76099	-0.0233	0.0765	12413	Intron	SEMA7A
15	74725466	C	A	0.000651	2.15	0.142403	-0.808	0.5506	2535	Intron	SEMA7A
15	74725554	C	CGGGGCG	0.0653	0.886	0.346674	0.0204	0.0217	17444	Insertion	SEMA7A
15	74725782	C	T	1.71e-05	1.85	0.1741	1.76	1.2941	17444	Intron	SEMA7A
15	74725802	C	T	0.0125	0.457	0.499028	0.0341	0.0504	15937	Intron	SEMA7A
15	74725822	C	T	0.406	1.41	0.234971	-0.0129	0.0109	17444	Intron	SEMA7A
15	74725943	G	A	0.000726	0.0567	0.811823	0.0473	0.1987	17444	Utr5	SEMA7A
15	74725966	G	A	9.01e-05	3.39	0.06567	-2.16	1.1716	4042	Utr5	SEMA7A
15	74725973	C	G	0.000673	0.212	0.645294	-0.113	0.2447	12413	Utr5	SEMA7A
15	74726062	G	A	0.000123	3.6	0.057784	-2.41	1.2683	2535	Intron	SEMA7A
15	74726331	C	A	0.000131	0.474	0.490964	-0.322	0.4672	17444	Upstream	SEMA7A
15	74703929	T	A	0.000428	0.0267	0.87	0.044	0.2694	17444	Nonsynonymous	SEMA7A
15	74703929	T	C	0.339202	0.3624	0.547	0.00748	0.0124	17444	Synonymous	SEMA7A
15	74718531	G	A	4.19e-05	0.307	0.579	4.4	7.95	17444	Intron	SEMA7A
15	74718531	G	T	2.46e-05	0.64	0.424	-11.8	14.73	17444	Intron	SEMA7A
2	172173977	C	T	0.00103	0.0109	0.917	-0.0222	0.2123	10773	Utr3	METTL8
2	172174108	T	C	4.23e-05	0.000722	0.979	0.0221	0.8233	17444	Utr3	METTL8
2	172174150	A	G	0.757	0.948	0.33	0.0122	0.0125	17444	Utr3	METTL8
2	172174151	A	C	0.757	0.948	0.33	0.0122	0.0125	17444	Utr3	METTL8
2	172174182	G	A	0.00183	1.35	0.246	-0.382	0.329	2535	Utr3	METTL8
2	172174194	C	T	0.000303	0.305	0.581	-0.19	0.3441	13920	Utr3	METTL8
2	172174263	T	C	0.757	0.984	0.321	0.0124	0.0125	17444	Utr3	METTL8
2	172174759	A	G	1.59e-05	0.162	0.687	-0.541	1.3429	17444	Utr3	METTL8
2	172174783	C	T	0.0136	1.51	0.219	-0.0649	0.0528	13308	Utr3	METTL8
2	172174994	C	T	0.00208	3.35	0.0671	0.286	0.1563	9878	Utr3	METTL8
2	172175068	G	A	0.734	1.84	0.174	0.0165	0.0121	17444	Utr3	METTL8
2	172175127	TG	T	5.91e-05	0.00235	0.961	0.0338	0.6962	17444	Deletion	METTL8
2	172175189	A	G	0.0287	0.142	0.706	-0.0121	0.032	17444	Utr3	METTL8
2	172175247	T	C	4.47e-05	0.0125	0.911	-0.235	2.1015	2535	Utr3	METTL8
2	172175389	C	T	0.000381	0.8	0.371	-0.245	0.2743	17444	Utr3	METTL8
2	172175412	T	G	7.44e-05	0.0392	0.843	0.123	0.6208	17444	Utr3	METTL8
2	172175458	G	T	0.0326	0.463	0.496	-0.0205	0.0301	17444	Utr3	METTL8
2	172175498	A	G	0.00109	0.071	0.79	0.0461	0.1729	15339	Utr3	METTL8
2	172175778	C	A	2.2e-05	1.6	0.205	-1.45	1.1412	17444	Utr3	METTL8
2	172175783	A	G	0.000117	2.11	0.147	0.717	0.4942	17444	Utr3	METTL8
2	172175904	A	C	2.13e-05	0.298	0.585	-1.43	2.6154	3430	Utr3	METTL8
2	172175948	A	T	0.0112	1.37	0.241	0.0693	0.0592	12878	Utr3	METTL8
2	172175965	G	T	0.000171	0.617	0.432	-0.322	0.4094	17444	Utr3	METTL8
2	172175977	A	G	0.0324	0.503	0.478	-0.0214	0.0302	17444	Utr3	METTL8
2	172175980	A	C	6.83e-05	3.01	0.0827	-1.12	0.6479	17444	Utr3	METTL8
2	172176102	C	G	9.41e-05	0.00858	0.926	0.0511	0.5518	17444	Utr3	METTL8
2	172176186	G	A	0.000563	0.878	0.349	-0.555	0.5921	2535	Utr3	METTL8
2	172176339	G	A	0.000405	0.33	0.566	0.401	0.6978	2535	Utr3	METTL8
2	172177012	A	C	6.32e-06	0.341	0.56	-1.24	2.129	17444	Utr3	METTL8
2	172177168	A	C	0.00378	0.272	0.602	-0.0521	0.0999	13308	Utr3	METTL8
2	172177185	C	CAACT	0.000109	2.5	0.114	-0.812	0.5129	17444	Insertion	METTL8
2	172177239	C	A	0.0012	5.53	0.0187	-0.408	0.1735	13832	Utr3	METTL8
2	172177476	A	G	3.05e-06	1.81	0.179	4.12	3.0675	17444	Utr3	METTL8
2	172177519	T	C	0.0305	0.466	0.495	0.0223	0.0326	15937	Utr3	METTL8
2	172177639	C	T	3.14e-06	0.0693	0.792	0.796	3.0229	17444	Utr3	METTL8
2	172177668	C	A	0.0012	3.49	0.0617	0.289	0.1549	17444	Utr3	METTL8
2	172177685	A	G	0.00242	0.113	0.736	0.0391	0.1162	15339	Utr3	METTL8
2	172177708	G	C	4.41e-06	2.95	0.0857	-4.38	2.5509	17444	Utr3	METTL8
2	172178494	C	T	0.000102	3.67	0.0555	1.02	0.53	17444	Utr3	METTL8
2	172178566	G	A	0.00141	0.612	0.434	-0.148	0.1894	9878	Utr3	METTL8
2	172178630	G	A	0.00039	0.299	0.585	-0.311	0.5697	3954	Utr3	METTL8
2	172178703	T	G	0.00593	1.33	0.249	-0.0804	0.0698	17444	Utr3	METTL8
2	172178817	C	T	0.000316	0.401	0.526	-0.213	0.337	13920	Utr3	METTL8
2	172178861	C	A	0.000619	0.359	0.549	0.338	0.5647	2535	Utr3	METTL8
2	172178940	T	C	0.0395	3.97	0.0464	-0.0547	0.0275	17444	Utr3	METTL8
2	172178941	G	A	0.0166	0.188	0.665	-0.019	0.0439	15937	Utr3	METTL8
2	172178972	C	T	0.00255	0.0103	0.919	0.0115	0.1133	15339	Utr3	METTL8
2	172179018	G	A	0.000219	0.814	0.367	-0.326	0.3618	17444	Utr3	METTL8
2	172179074	G	A	0.00387	2.25	0.133	-0.148	0.0988	13308	Utr3	METTL8
2	172179089	A	G	0.000169	0.33	0.566	-0.534	0.9293	3430	Utr3	METTL8
2	172179170	C	T	2.87e-05	2.43	0.119	-4.09	2.6214	2535	Utr3	METTL8
2	172179250	T	A	0.000229	0.0881	0.767	-0.105	0.3537	17444	Utr3	METTL8
2	172179253	CAAA	C	0.998	0.157	0.692	-0.0532	0.1342	17444	Deletion	METTL8
2	172179382	T	G	0.000344	0.0504	0.822	-0.0648	0.2886	17444	Utr3	METTL8
2	172179553	T	A	0.000296	0.0227	0.88	0.0469	0.3113	17444	Utr3	METTL8
2	172179626	C	G	0.0146	3.24	0.0718	0.0854	0.0474	15413	Utr3	METTL8
2	172179679	A	C	0.0142	2.67	0.102	0.0786	0.0481	15413	Utr3	METTL8
2	172179797	G	A	0.000596	0.288	0.592	-0.14	0.2601	12413	Utr3	METTL8
2	172179835	C	T	0.00478	1.11	0.291	0.0898	0.0851	14518	Utr3	METTL8
2	172179868	T	C	0.0113	1.29	0.255	0.0672	0.0591	12878	Utr3	METTL8
2	172179943	C	T	0.00666	0.0439	0.834	-0.0147	0.0702	15339	Utr3	METTL8
2	172179980	C	G	0.999	0.811	0.368	-0.137	0.1516	17444	Utr3	METTL8
2	172180151	C	A	0.00491	3.42	0.0646	-0.142	0.0766	17444	Utr3	METTL8
2	172180228	G	T	0.000313	0.123	0.726	-0.239	0.6822	3430	Utr3	METTL8
2	172180370	A	G	7.47e-05	0.375	0.54	-0.379	0.6194	17444	Utr3	METTL8
2	172180428	G	C	0.00714	0.371	0.542	-0.0387	0.0636	17444	Utr3	METTL8
2	172180771	A	G	0.999	0.8	0.371	-0.136	0.1516	17444	Stop_Loss	METTL8
2	172180831	T	C	0.0137	0.191	0.662	0.0226	0.0517	13832	Nonsynonymous	METTL8
2	172180842	C	T	0.000737	0.46	0.498	0.15	0.2209	13920	Nonsynonymous	METTL8
2	172180934	G	A	0.000301	0.387	0.534	-0.208	0.3349	14815	Intron	METTL8
2	172181029	G	A	0.000356	0.389	0.533	-0.177	0.284	17444	Intron	METTL8
2	172181030	A	G	0.000356	0.389	0.533	-0.177	0.284	17444	Intron	METTL8
2	172181174	G	A	0.000184	1.05	0.306	-0.404	0.3942	17444	Intron	METTL8
2	172181190	A	G	0.00134	0.0932	0.76	0.0467	0.1529	15937	Intron	METTL8
2	172181222	T	G	0.258	1.42	0.233	-0.0146	0.0122	17444	Intron	METTL8
2	172181305	C	T	0.000449	0.0559	0.813	-0.0597	0.2527	17444	Intron	METTL8
2	172181401	G	C	0.000963	0.089	0.765	-0.0515	0.1726	17444	Intron	METTL8
2	172181465	T	A	0.000156	0.0307	0.861	0.165	0.9407	3612	Intron	METTL8
2	172181474	C	T	0.000302	0.382	0.537	-0.207	0.3345	14815	Intron	METTL8
2	172181515	C	T	0.0442	0.717	0.397	-0.0221	0.0261	17444	Intron	METTL8
2	172181558	C	T	0.000427	0.00597	0.938	-0.02	0.259	17444	Intron	METTL8
2	172181688	C	G	5.53e-05	0.516	0.472	0.517	0.7201	17444	Intron	METTL8
2	172181836	C	T	0.145	0.00107	0.974	0.000496	0.0152	17444	Intron	METTL8
2	172181854	C	T	0.000244	2.14	0.144	-0.502	0.343	17444	Intron	METTL8
2	172181904	T	G	0.000302	0.384	0.535	-0.207	0.3342	14815	Intron	METTL8
2	172182122	T	C	0.00186	0.235	0.628	0.0653	0.1347	14815	Intron	METTL8
2	172182150	G	GT	0.993	1.17	0.279	0.068	0.0628	17444	Insertion	METTL8
[truncated: 10,424 more rows]

## Sheet: Table S3-2
Single Variant Results from Variants in Genes Reported From Table S5.
CHROM	POS	REF	ALT	AF	STAT	PVALUE	BETA	SD	N	DIRECTION	EFFECTIVE_N	numStability	ANNO	GENE
16	74705726	C	G	0.00965	2.79	0.09485	0.122	0.0728	9878	XXXX++X	7974	-1	Downstream	MLKL
16	74705735	A	G	0.000995	1.22	0.26865	-0.21	0.1901	13920	=+X-X+K49+X	11386	-1	Downstream	MLKL
16	74705768	C	T	0.0119	0.0539	0.81636	0.0126	0.0542	14518	=--XX++X	9425	-1	Utr3	MLKL
16	74705771	T	C	0.000114	0.586	0.44382	-0.395	0.5152	16549	+++X---	16549	-1	Utr3	MLKL
16	74705809	G	T	0.000244	0.696	0.40411	-0.293	0.3516	16549	---X--+	16549	-1	Utr3	MLKL
16	74705879	T	C	0.000539	3.32	0.06825	1.1	0.6051	2535	=+XXXXXX	940	-1	Utr3	MLKL
16	74705961	T	C	0.124	0.0894	0.76496	0.00498	0.0167	16549	+++X-+-	16469	-1	Utr3	MLKL
16	74705963	A	G	0.00872	0.765	0.38162	0.0552	0.0631	14518	=--XX++X	13044	-1	Utr3	MLKL
16	74706061	C	A	0.000163	0.187	0.66526	0.186	0.4302	16549	++-X++-	16549	-1	Utr3	MLKL
16	74706153	G	T	0.000389	3.34	0.06775	-0.509	0.2788	16549	-+-X-+-	16549	-1	Utr3	MLKL
16	74706298	A	T	0.562	0.0135	0.9076	-0.00129	0.0111	16549	---X+++	16401	-1	Utr3	MLKL
16	74706315	T	C	0.00153	2.37	0.12382	-0.236	0.1532	13920	=+X-X-+X	11314	-1	Utr3	MLKL
16	74706349	T	C	0.125	0.0911	0.76273	0.00503	0.0166	16549	+++X-+-	16454	-1	Utr3	MLKL
16	74706373	A	G	0.000219	0.000501	0.98214	-0.00832	0.3715	16549	++-X+--	16549	-1	Utr3	MLKL
16	74706385	G	A	0.0107	1.02	0.31178	0.0541	0.0535	16549	-++X++-	15843	-1	Utr3	MLKL
16	74706540	C	A	0.00013	0.0313	0.85953	-0.0854	0.4824	16549	-++X+-+	16549	-1	Intron	MLKL
16	74706558	G	A	1.35e-05	0.188	0.66466	0.649	1.4977	16549	-++X+-+	16549	-1	Intron	MLKL
16	74706635	T	A	0.00248	0.636	0.42507	-0.114	0.1431	9878	XXXX+-X	3459	-1	Intron	MLKL
16	74706736	A	C	0.563	0.0173	0.8955	-0.00146	0.0111	16549	--+X+++	16400	-1	Intron	MLKL
16	74706882	C	G	0.000708	2.24	0.13408	0.791	0.5279	2535	=+XXXXXX	2056	-1	Intron	MLKL
16	74706958	T	G	0.00143	0.0613	0.80453	-0.0377	0.1524	15042	-+XX-++	9004	-1	Intron	MLKL
16	74707037	A	G	0.699	0.0356	0.85034	0.00226	0.012	16549	-+-X-++	16420	-1	Intron	MLKL
16	74707042	T	A	0.0107	1.01	0.31403	0.0537	0.0534	16549	-++X-+-	15832	-1	Intron	MLKL
16	74707179	G	A	0.000357	0.923	0.33671	0.715	0.7438	2535	#NAME?	2008	-1	Intron	MLKL
16	74707198	C	A	0.00153	2.34	0.12572	-0.235	0.1532	13920	#NAME?	11769	-1	Intron	MLKL
16	74707230	C	G	0.000246	0.212	0.64558	0.161	0.3504	16549	++-X-++	16549	-1	Intron	MLKL
16	74707258	G	A	0.000175	0.448	0.50346	0.278	0.4157	16549	-+-X+++	16549	-1	Intron	MLKL
16	74707352	G	A	0.0155	0.00436	0.94736	0.00294	0.0445	16549	+-+X++-	14305	-1	Intron	MLKL
16	74707384	G	A	3.81e-05	0.0371	0.84729	-0.171	0.8901	16549	++-X+-+	16549	-1	Intron	MLKL
16	74707413	G	T	0.129	0.158	0.69145	-0.00651	0.0164	16549	+++X--+	16444	-1	Intron	MLKL
16	74707468	G	C	4.68e-05	3.11	0.07802	-1.42	0.8037	16549	++-X---	16549	-1	Intron	MLKL
16	74707475	G	C	0.000432	0.308	0.57901	0.16	0.2886	13920	#NAME?	11633	-1	Intron	MLKL
16	74707511	A	C	0.000309	0.00133	0.97093	-0.0114	0.3126	16549	+++X--+	16549	-1	Intron	MLKL
16	74707519	G	A	5.79e-05	1.23	0.26718	0.801	0.7223	16549	+++X+-+	16549	-1	Intron	MLKL
16	74707534	A	C	0.00608	0.445	0.50475	0.0505	0.0757	14444	+X-X++-	12749	-1	Intron	MLKL
16	74707558	C	T	0.00133	0.11	0.74011	0.128	0.3853	2535	#NAME?	1102	-1	Intron	MLKL
16	74707586	A	C	0.00551	0.0764	0.78223	-0.0205	0.0743	16549	++-X+-+	14905	-1	Intron	MLKL
16	74707620	A	G	0.00608	0.446	0.50414	0.0505	0.0757	14444	+X-X++-	12750	-1	Intron	MLKL
16	74707626	AAGAT	A	0.000481	1.25	0.26368	0.28	0.2507	16549	++-X+++	16549	-1	Deletion	MLKL
16	74707666	GAGAT	G	0.0107	0.983	0.32142	0.0529	0.0533	16549	-++X-+-	16549	-1	Deletion	MLKL
16	74707691	A	C	0.00912	0.147	0.70105	0.0634	0.165	2031	XX+XXX+	1485	-1	Intron	MLKL
16	74707770	T	C	0.000101	0.226	0.6343	-0.26	0.5474	16549	+++X---	16549	-1	Intron	MLKL
16	74707850	TA	T	0.499	0.147	0.70102	0.00422	0.011	16549	---X-+-	16549	-1	Deletion	MLKL
16	74707939	C	T	0.12	0.000332	0.98546	-0.000308	0.0169	16549	+++X-+-	16434	-1	Intron	MLKL
16	74707964	T	C	0.0253	0.612	0.43401	-0.0274	0.035	16549	++-X+-+	15426	-1	Intron	MLKL
16	74707988	T	G	0.000536	0.227	0.63382	-0.113	0.2375	16549	-++X+-+	16549	-1	Intron	MLKL
16	74707992	G	C	2.42e-05	0.0201	0.88722	0.159	1.1177	16549	++-X+--	16549	-1	Intron	MLKL
16	74708026	T	A	0.00154	2.36	0.12467	-0.234	0.1526	13920	#NAME?	11847	-1	Intron	MLKL
16	74708047	T	A	0.125	0.0016	0.96811	-0.000665	0.0166	16549	++-X---	16549	-1	Intron	MLKL
16	74708054	C	CT	0.411	0.51	0.47498	-0.00798	0.0112	16549	-+-X-++	16549	-1	Insertion	MLKL
16	74708081	CT	C	0.000445	0.323	0.56995	0.148	0.2606	16549	-+-X++-	16549	-1	Deletion	MLKL
16	74708122	G	A	0.00037	0.00449	0.94658	-0.0192	0.2859	16549	++-X--+	16549	-1	Intron	MLKL
16	74708132	C	T	2.85e-05	1.23	0.2678	1.14	1.029	16549	++-X+++	16549	-1	Intron	MLKL
16	74708222	T	G	0.000178	0.369	0.54344	0.25	0.4115	16549	++-X-++	16549	-1	Intron	MLKL
16	74708247	C	T	0.00648	1.55	0.21333	0.0866	0.0696	16025	#NAME?	9124	-1	Intron	MLKL
16	74708342	C	T	0.000187	1.58	0.2087	-0.506	0.4023	16549	-+-X+-+	16549	-1	Intron	MLKL
16	74708354	A	ATT	0.00533	0.565	0.45223	0.0568	0.0755	16549	++-X++-	16549	-1	Insertion	MLKL
16	74708371	G	A	0.00683	7.35	0.00672	0.194	0.0714	14444	+X+X-++	12231	-1	Intron	MLKL
16	74708397	G	A	0.0111	1.25	0.26371	0.0585	0.0524	16549	-++X++-	15830	-1	Intron	MLKL
16	74708403	A	G	0.12	0.000437	0.98332	-0.000354	0.0169	16549	+++X-+-	16422	-1	Intron	MLKL
16	74708417	G	A	0.0111	1.25	0.26336	0.0586	0.0523	16549	-++X++-	15797	-1	Intron	MLKL
16	74708605	G	C	0.00155	2.34	0.12571	-0.233	0.1523	13920	#NAME?	11725	-1	Intron	MLKL
16	74708761	G	A	0.000444	0.803	0.37018	-0.234	0.2608	16549	++-X--+	16549	-1	Intron	MLKL
16	74708810	G	T	0.000468	0.953	0.32887	-0.248	0.254	16549	---X+-+	16549	-1	Intron	MLKL
16	74708886	A	G	0.00612	0.449	0.50281	0.0506	0.0755	14444	+X-X++-	12644	-1	Synonymous	MLKL
16	74708906	T	G	0.000692	0.0812	0.77562	-0.0596	0.2091	16549	+--X++-	16549	-1	Nonsynonymous	MLKL
16	74708935	T	G	2.81e-05	0.931	0.33463	1	1.0378	16549	++-X+++	16549	-1	Nonsynonymous	MLKL
16	74709043	C	T	0.000258	0.0894	0.76494	-0.102	0.342	16549	-+-X++-	16549	-1	Intron	MLKL
16	74709075	C	T	0.000501	2.12	0.14513	-0.382	0.2623	14518	=--XX-+X	10723	-1	Intron	MLKL
16	74709206	G	A	0.119	0.000178	0.98936	-0.000226	0.017	16549	+++X--+	16422	-1	Intron	MLKL
16	74709207	G	A	0.0185	0.993	0.31903	-0.0406	0.0408	16549	--+X-+-	14211	-1	Intron	MLKL
16	74709233	C	A	0.0108	1.05	0.30594	0.0545	0.0532	16549	-++X-+-	15745	-1	Nonsynonymous	MLKL
16	74709263	G	T	0.000594	1.38	0.23943	0.678	0.5764	2535	#NAME?	1121	-1	Nonsynonymous	MLKL
16	74709394	G	T	4.98e-05	0.00157	0.96838	0.0356	0.8991	12413	#NAME?	8481	-1	Intron	MLKL
16	74709404	C	G	4.73e-05	0.354	0.55163	0.476	0.7995	16549	--+X+--	16549	-1	Intron	MLKL
16	74709580	G	A	5.32e-05	0.26	0.60995	-0.385	0.7539	16549	++-X--+	16549	-1	Nonsynonymous	MLKL
16	74709590	CTCTG	C	0.000493	2.23	0.13492	0.37	0.2477	16549	+++X+-+	16549	-1	Frameshift	MLKL
16	74709737	C	A	0.435	0.162	0.68751	-0.00446	0.0111	16549	---X+-+	16314	-1	Intron	MLKL
16	74709800	G	T	0.00852	0.071	0.78984	-0.0206	0.0774	9878	XXXX-+X	3074	-1	Intron	MLKL
16	74709845	G	T	0.00167	2.37	0.12334	-0.226	0.1467	13920	#NAME?	11865	-1	Intron	MLKL
16	74709851	T	C	0.00939	1.96	0.16196	-0.0797	0.057	16549	-+-X--+	15098	-1	Intron	MLKL
16	74709940	T	C	0.477	0.3	0.58399	-0.00603	0.011	16549	--+X+-+	16335	-1	Intron	MLKL
16	74710017	C	T	0.000127	0.232	0.63039	0.235	0.4886	16549	#NAME?	16549	-1	Intron	MLKL
16	74710039	G	A	0.00204	2.15	0.14286	0.191	0.1303	14444	+X+X+++	12652	-1	Intron	MLKL
16	74710047	G	A	6.28e-05	0.268	0.60438	0.359	0.6937	16549	---X+++	16549	-1	Intron	MLKL
16	74710215	A	G	0.00516	2.52	0.11253	0.138	0.0868	12937	-XXX++-	12172	-1	Intron	MLKL
16	74710231	T	C	2.66e-05	0.128	0.72007	0.382	1.0655	16549	+-+X--+	16549	-1	Intron	MLKL
16	74710236	G	C	0.000431	0.313	0.57555	0.162	0.2888	13920	#NAME?	11818	-1	Intron	MLKL
16	74710254	T	C	0.6	0.00377	0.95106	0.000689	0.0112	16549	-++X+--	16370	-1	Intron	MLKL
16	74710316	A	G	8.27e-05	1.41	0.23533	0.717	0.6043	16549	+-+X-+-	16549	-1	Intron	MLKL
16	74710443	G	T	0.000994	0.463	0.49632	-0.124	0.1829	15042	--XX+-+	11700	-1	Intron	MLKL
16	74710505	G	A	0.00115	0.17	0.68029	-0.0728	0.1766	13920	#NAME?	8833	-1	Intron	MLKL
16	74710622	C	T	0.00026	2.59	0.10774	-0.548	0.3409	16549	---X-++	16549	-1	Intron	MLKL
16	74710639	G	A	0.00107	0.313	0.57573	0.0943	0.1685	16549	+-+X-+-	16549	-1	Intron	MLKL
16	74710649	T	C	0.000547	0.233	0.62906	0.114	0.2351	16549	-+-X+++	16549	-1	Intron	MLKL
16	74710686	A	G	2.4e-05	0.127	0.72187	0.399	1.121	16549	-++X-++	16549	-1	Intron	MLKL
16	74710728	T	C	0.572	0.377	0.53931	-0.00682	0.0111	16549	-++X-++	16350	-1	Intron	MLKL
16	74710758	T	C	0.000121	0.92	0.33738	0.48	0.5007	16549	--+X+-+	16549	-1	Intron	MLKL
16	74710796	A	G	0.000411	0.95	0.32972	0.342	0.3511	9878	XXXX++X	6960	-1	Intron	MLKL
16	74710801	C	T	0.000131	0.306	0.58022	-0.266	0.4812	16549	-+-X-++	16549	-1	Intron	MLKL
16	74710921	G	C	0.000187	1.69	0.19415	-0.523	0.4025	16549	-+-X+-+	16549	-1	Intron	MLKL
16	74710930	C	G	0.000752	0.538	0.46342	0.147	0.2006	16549	#NAME?	16549	-1	Intron	MLKL
16	74710962	A	T	0.000204	2.12	0.14544	0.56	0.3845	16549	++XX++-	16549	-1	Intron	MLKL
16	74711021	G	A	0.000561	2.27	0.1322	-0.349	0.2321	16549	+--X--+	16549	-1	Intron	MLKL
16	74711074	C	T	0.000142	0.855	0.35502	0.427	0.4613	16549	-+-X-++	16549	-1	Intron	MLKL
16	74711170	C	T	0.00251	0.674	0.41167	-0.117	0.1422	9878	XXXX+-X	3741	-1	Intron	MLKL
16	74711241	G	A	0.00159	2.5	0.11414	-0.237	0.1502	13920	#NAME?	11671	-1	Intron	MLKL
16	74711270	C	T	0.000392	0.00114	0.97304	-0.0108	0.3206	12413	#NAME?	8704	-1	Intron	MLKL
16	74711439	G	A	0.00159	2.53	0.11161	-0.239	0.1505	13920	#NAME?	11668	-1	Intron	MLKL
16	74711531	G	A	3.63e-05	0.359	0.54904	0.546	0.9117	16549	++-X+++	16549	-1	Intron	MLKL
16	74711533	C	T	0.00638	0.641	0.42317	0.0639	0.0797	12413	#NAME?	6572	-1	Intron	MLKL
16	74711554	A	G	9.14e-05	1.38	0.24055	-0.675	0.575	16549	+--X---	16549	-1	Intron	MLKL
16	74711587	T	G	1.94e-05	0.124	0.72496	-0.439	1.2465	16549	-+XX-++	16549	-1	Intron	MLKL
16	74711608	T	C	0.0016	2.51	0.1132	-0.238	0.1501	13920	#NAME?	11612	-1	Intron	MLKL
16	74711629	T	A	0.446	0.072	0.78852	-0.00297	0.0111	16549	-+-X+-+	16084	-1	Intron	MLKL
16	74711702	T	C	0.000498	0.0816	0.77515	-0.0704	0.2465	16549	++-X+-+	16549	-1	Intron	MLKL
16	74711721	C	T	0.0029	0.556	0.45587	-0.083	0.1114	13920	#NAME?	8673	-1	Intron	MLKL
16	74711793	G	A	0.00484	0.0199	0.88772	0.0112	0.0792	16549	-+-X-+-	13559	-1	Intron	MLKL
16	74711871	C	T	0.00224	2.62	0.10546	0.188	0.1163	16549	+-+X+++	13008	-1	Intron	MLKL
16	74711902	C	G	0.478	0.0491	0.82467	-0.00244	0.011	16549	-+-X+-+	16070	-1	Intron	MLKL
16	74711946	G	A	0.00259	1.51	0.21898	-0.142	0.1157	14444	-X-X-++	5659	-1	Intron	MLKL
16	74711964	T	C	0.519	1.5	0.22121	-0.0135	0.011	16549	-++X--+	16126	-1	Intron	MLKL
16	74712058	C	A	0.00159	2.51	0.11326	-0.238	0.1503	13920	#NAME?	11714	-1	Intron	MLKL
16	74712089	G	A	0.000122	4.32	0.03768	1.03	0.4979	16549	+-+X+++	16549	-1	Intron	MLKL
16	74712109	G	C	0.0113	0.768	0.38074	0.0455	0.0519	16549	-++X-+-	15642	-1	Intron	MLKL
16	74712262	C	T	0.00101	0.426	0.51394	-0.113	0.1733	16549	--+X--+	16549	-1	Intron	MLKL
16	74712282	G	T	0.03	3.02	0.082	0.056	0.0322	16549	-++X+++	13522	-1	Intron	MLKL
16	74712294	A	T	0.000132	2.86	0.09096	-0.81	0.4792	16549	++-X---	16549	-1	Intron	MLKL
16	74712313	G	T	0.0148	2.22	0.13663	-0.0782	0.0525	12413	#NAME?	7552	-1	Intron	MLKL
16	74712471	C	A	0.00516	2.35	0.12568	0.133	0.0867	12937	-XXX++-	11551	-1	Intron	MLKL
16	74712570	AC	A	0.00806	0.646	0.42159	-0.0494	0.0615	16549	-++X+-+	16549	-1	Deletion	MLKL
16	74712636	G	A	0.000214	0.956	0.3281	0.939	0.9602	2535	#NAME?	2407	-1	Intron	MLKL
16	74712673	C	T	0.0148	2.21	0.13729	-0.0781	0.0525	12413	#NAME?	7381	-1	Intron	MLKL
16	74712744	A	G	0.00516	2.36	0.12474	0.133	0.0868	12937	-XXX++-	11532	-1	Intron	MLKL
16	74712854	T	C	0.000349	0.548	0.4592	0.218	0.2943	16549	-+-X+++	16549	-1	Synonymous	MLKL
16	74712876	A	C	0.000152	0.118	0.7311	0.153	0.4464	16549	-++X-++	16549	-1	Nonsynonymous	MLKL
16	74712892	AG	A	0.00411	0.653	0.41904	-0.0694	0.0859	16549	-++X+-+	16549	-1	Deletion	MLKL
16	74712905	A	T	0.604	0.417	0.51844	-0.00726	0.0112	16549	-++X--+	16140	-1	Intron	MLKL
16	74712907	G	A	0.000281	0.0709	0.78998	-0.0874	0.3281	16549	-+-X+-+	16549	-1	Intron	MLKL
16	74712966	G	A	8.16e-05	0.441	0.5068	0.404	0.6083	16549	+-+X++-	16549	-1	Intron	MLKL
16	74712987	C	A	2.5e-05	0.602	0.43791	0.853	1.0996	16549	+++X+-+	16549	-1	Intron	MLKL
16	74712993	T	C	0.0186	1.06	0.30395	-0.0418	0.0407	16549	---X-+-	14286	-1	Intron	MLKL
16	74713043	G	A	0.000125	0.152	0.69651	-0.191	0.4908	16549	+--X-++	16549	-1	Intron	MLKL
16	74713054	A	G	0.604	0.392	0.53116	-0.00704	0.0112	16549	-++X--+	16135	-1	Intron	MLKL
16	74713078	G	A	0.00515	2.28	0.13084	0.131	0.0868	12937	-XXX++-	11473	-1	Intron	MLKL
16	74713153	C	T	0.00285	0.754	0.38526	0.229	0.2634	2535	#NAME?	1279	-1	Intron	MLKL
16	74713158	G	T	1.14e-05	0.972	0.32412	-1.61	1.63	16549	++-X---	16549	-1	Intron	MLKL
16	74713187	G	C	0.00691	1.93	0.16519	0.0921	0.0663	16549	+-+X+-+	14573	-1	Intron	MLKL
16	74713331	C	G	0.603	0.418	0.51799	-0.00726	0.0112	16549	-++X--+	16123	-1	Intron	MLKL
16	74713535	A	G	0.00515	2.27	0.13162	0.131	0.0868	12937	-XXX++-	11678	-1	Intron	MLKL
16	74713664	G	C	0.000745	0.573	0.44897	0.152	0.2014	16549	#NAME?	16549	-1	Intron	MLKL
16	74713677	T	C	0.605	0.486	0.4858	-0.00784	0.0112	16549	-++X--+	16104	-1	Intron	MLKL
16	74713728	C	G	7.22e-05	0.609	0.435	0.505	0.6469	16549	+--X--+	16549	-1	Intron	MLKL
16	74713803	C	G	0.00555	0.00592	0.93867	0.00608	0.079	14518	#NAME?	11243	-1	Intron	MLKL
16	74713979	A	G	0.000571	0.216	0.64223	-0.107	0.2301	16549	+++X+-+	16549	-1	Intron	MLKL
16	74713998	G	C	0.000144	1.59	0.207	-1.47	1.1684	2535	#NAME?	1537	-1	Intron	MLKL
16	74714012	C	A	0.127	0.465	0.49518	-0.0113	0.0165	16549	+++X---	15838	-1	Intron	MLKL
16	74714032	G	A	0.000399	2.94	0.08651	0.472	0.2751	16549	+-+X+++	16549	-1	Intron	MLKL
16	74714070	T	C	2.43e-05	0.455	0.49987	-0.753	1.1162	16549	+--X--+	16549	-1	Intron	MLKL
16	74714096	C	T	3.79e-05	0.488	0.4848	0.624	0.8925	16549	-+-X-++	16549	-1	Intron	MLKL
16	74714097	G	A	0.00665	0.391	0.53189	-0.0423	0.0676	16549	--+X--+	13646	-1	Intron	MLKL
16	74714162	G	C	0.000399	2.92	0.08763	0.47	0.2751	16549	+-+X+++	16549	-1	Intron	MLKL
16	74714374	A	T	0.000563	0.0601	0.80639	0.0568	0.2316	16549	+--X-++	16549	-1	Intron	MLKL
16	74714385	G	T	0.00289	2.62	0.10549	0.166	0.1023	16549	+++X++-	16549	-1	Intron	MLKL
16	74714393	G	GTTTTTGT	0.0549	0.795	0.37266	0.0215	0.0241	16549	++-X-+-	16549	-1	Insertion	MLKL
16	74714436	G	A	0.0385	5.83	0.01571	-0.078	0.0323	12937	+XXX--+	6997	-1	Intron	MLKL
16	74714492	C	T	0.00162	2.5	0.1138	-0.235	0.1488	13920	#NAME?	11599	-1	Intron	MLKL
16	74714507	C	T	0.000424	1.81	0.17803	0.919	0.6824	2535	#NAME?	1422	-1	Intron	MLKL
16	74714520	T	A	0.0149	0.138	0.71073	0.0168	0.0453	16549	++-X+-+	16549	-1	Intron	MLKL
16	74714521	C	T	0.0149	0.137	0.71174	0.0168	0.0453	16549	++-X+-+	16549	-1	Intron	MLKL
16	74714530	G	C	0.00256	0.0001	0.992	-0.00117	0.1164	14444	+X-X+--	11586	-1	Intron	MLKL
16	74714552	G	A	0.000447	1.59	0.20727	-0.838	0.6646	2535	#NAME?	1667	-1	Intron	MLKL
16	74714604	C	T	0.0436	0.658	0.41717	0.0219	0.0269	16549	+++X---	15976	-1	Intron	MLKL
16	74714649	C	T	0.0519	1.32	0.25014	0.0285	0.0248	16549	+++X-+-	15975	-1	Intron	MLKL
16	74714683	G	A	0.000116	1.31	0.25248	0.583	0.5097	16549	+++X+-+	16549	-1	Intron	MLKL
16	74714771	G	A	0.0004	2.83	0.09271	0.462	0.2747	16549	+-+X+++	16549	-1	Intron	MLKL
16	74714786	T	G	0.00163	2.48	0.11511	-0.234	0.1486	13920	#NAME?	11736	-1	Intron	MLKL
16	74714788	G	T	0.000657	0.92	0.33735	0.526	0.5479	2535	#NAME?	1961	-1	Intron	MLKL
16	74714843	T	C	0.000819	0.000528	0.98167	-0.00442	0.1922	16549	+-+X---	16549	-1	Intron	MLKL
16	74714928	AT	A	0.0276	0.128	0.72012	-0.012	0.0335	16549	-++X---	16549	-1	Deletion	MLKL
16	74715035	C	A	0.000365	3.6	0.0579	0.546	0.2877	16549	++-X+++	16549	-1	Intron	MLKL
16	74715231	C	T	0.0101	0.0533	0.81741	-0.0136	0.0587	14518	#NAME?	7228	-1	Intron	MLKL
16	74715409	C	T	0.000555	0.278	0.59825	-0.123	0.2334	16549	+++X+-+	16549	-1	Intron	MLKL
16	74715417	C	T	0.00225	0.0137	0.90679	-0.0347	0.2966	2535	#NAME?	1979	-1	Intron	MLKL
16	74715457	C	T	3.44e-05	0.17	0.6801	0.387	0.9375	16549	-++X++-	16549	-1	Intron	MLKL
16	74715500	G	C	7.69e-05	0.325	0.56857	-0.357	0.6267	16549	+-+X+--	16549	-1	Intron	MLKL
16	74715563	G	T	0.00163	2.57	0.10887	-0.239	0.1488	13920	#NAME?	11677	-1	Intron	MLKL
16	74715714	A	G	0.0524	1.22	0.26995	0.0272	0.0247	16549	+++X-+-	15942	-1	Intron	MLKL
16	74715782	G	A	0.00512	2.27	0.13232	0.131	0.0871	12937	-XXX++-	11075	-1	Intron	MLKL
16	74715793	T	C	0.0141	0.000221	0.98814	0.000741	0.0499	14518	#NAME?	7452	-1	Intron	MLKL
16	74715895	G	A	0.000172	0.17	0.67995	-0.173	0.419	16549	++-X--+	16549	-1	Intron	MLKL
16	74715956	C	A	0.00335	2.44	0.11855	0.28	0.1796	4640	#NAME?	3753	-1	Intron	MLKL
16	74715973	A	G	0.00538	2.12	0.14508	0.124	0.085	12937	-XXX-+-	11311	-1	Intron	MLKL
16	74715993	T	TA	0.182	0.966	0.32573	0.014	0.0142	16549	+++X-++	16549	-1	Insertion	MLKL
16	74716026	G	A	0.371	0.225	0.63504	-0.0054	0.0114	16549	--+X+-+	15958	-1	Intron	MLKL
16	74716069	C	T	0.000255	0.051	0.82128	0.0778	0.3445	16549	+-+X-+-	16549	-1	Intron	MLKL
16	74716073	A	G	0.000348	0.147	0.70167	-0.113	0.2946	16549	+--X+--	16549	-1	Intron	MLKL
16	74716203	T	C	0.000709	0.452	0.50151	0.323	0.4803	3059	+XXXXX-	1104	-1	Intron	MLKL
16	74716249	C	T	0.000113	3.52	0.06057	-2.48	1.3235	2535	#NAME?	1419	-1	Intron	MLKL
16	74716250	G	A	0.00034	0.0325	0.85693	-0.0537	0.2979	16549	++-X+--	16549	-1	Intron	MLKL
16	74716352	C	T	0.000118	0.231	0.63044	0.244	0.5067	16549	+-+X-++	16549	-1	Intron	MLKL
16	74716459	G	A	0.00128	0.0324	0.85706	0.0277	0.1536	16549	-+-X+--	16549	-1	Intron	MLKL
16	74716524	G	A	0.00628	0.327	0.56719	0.0425	0.0743	14518	#NAME?	9939	-1	Intron	MLKL
16	74716625	G	A	0.00531	1.02	0.31292	0.0815	0.0808	14518	#NAME?	8790	-1	Synonymous	MLKL
16	74716640	C	T	8.54e-05	0.106	0.7445	0.234	0.7172	11385	XX-X+-X	4900	-1	Nonsynonymous	MLKL
16	74716678	G	A	0.000118	0.054	0.81621	-0.118	0.5071	16549	++-X--+	16549	-1	Nonsynonymous	MLKL
16	74716776	A	T	0.000113	0.0307	0.86091	-0.107	0.6079	11983	X+XX--X	10534	-1	Intron	MLKL
16	74716808	C	A	7.92e-06	0.206	0.64978	0.887	1.9533	16549	---X++-	16549	-1	Intron	MLKL
16	74716833	C	T	4.51e-05	0.0286	0.86563	0.139	0.8186	16549	+-+X++-	16549	-1	Intron	MLKL
16	74716836	G	A	0.000184	0.22	0.63915	-0.19	0.4053	16549	++-X+--	16549	-1	Intron	MLKL
16	74716875	C	G	0.00818	0.314	0.57506	0.0365	0.0652	14518	#NAME?	11825	-1	Intron	MLKL
16	74716936	C	T	0.000111	1.85	0.1743	0.71	0.5227	16549	+--X++-	16549	-1	Intron	MLKL
16	74716982	G	A	0.0224	1.57	0.21041	-0.0465	0.0371	16549	---X-++	14651	-1	Intron	MLKL
16	74716992	A	G	0.00131	2.4	0.12153	0.252	0.163	14444	+X+X++-	12005	-1	Intron	MLKL
16	74717144	T	A	4.83e-05	5.41	0.02004	1.84	0.7906	16549	+++X-++	16549	-1	Intron	MLKL
16	74717154	G	A	0.000537	0.353	0.55258	-0.141	0.2372	16549	+++X+-+	16549	-1	Intron	MLKL
16	74717203	A	G	0.000136	1.67	0.19671	-0.609	0.472	16549	--+X++-	16549	-1	Intron	MLKL
16	74717292	G	A	0.00294	1.18	0.27689	0.11	0.1016	16549	-++X++-	12217	-1	Intron	MLKL
16	74717436	G	A	0.00777	0.677	0.41047	-0.0515	0.0626	16549	+--X+-+	13495	-1	Intron	MLKL
16	74717529	T	G	0.0283	0.703	0.40185	-0.0278	0.0331	16549	---X-++	14028	-1	Intron	MLKL
16	74717744	C	T	0.000136	1.67	0.19684	-0.609	0.4722	16549	--+X++-	16549	-1	Intron	MLKL
16	74717811	G	A	0.00119	0.158	0.69115	0.0633	0.1592	16549	+-+X-++	13372	-1	Intron	MLKL
16	74717816	C	T	0.0051	2.27	0.13201	0.131	0.0872	12937	-XXX++-	10993	-1	Intron	MLKL
16	74717821	G	A	0.000186	0.491	0.48341	0.283	0.4035	16549	+-+X--+	16549	-1	Intron	MLKL
16	74717875	T	C	0.000113	0.0107	0.91768	0.063	0.609	11983	X+XX--X	8593	-1	Intron	MLKL
16	74717939	A	G	0.00524	1.86	0.17215	0.118	0.0861	12937	-XXX-++	11066	-1	Intron	MLKL
16	74717947	G	A	3.38e-05	1.15	0.28375	1.01	0.9455	16549	++-X+++	16549	-1	Intron	MLKL
16	74717982	A	T	0.00018	1.53	0.21555	-0.508	0.4098	16549	--+X+--	16549	-1	Intron	MLKL
16	74718260	C	T	0.000164	0.0261	0.87159	-0.0694	0.4293	16549	-++X--+	16549	-1	Intron	MLKL
16	74718265	G	A	0.00225	0.0664	0.79672	0.0313	0.1216	15042	++XX-++	9215	-1	Intron	MLKL
16	74718391	G	T	0.000141	1.08	0.29925	-0.48	0.4623	16549	---X--+	16549	-1	Intron	MLKL
16	74718399	T	G	0.00791	2.24	0.13472	-0.0928	0.0621	16549	-+-X--+	16549	-1	Intron	MLKL
16	74718415	CAG	C	0.000169	0.016	0.89943	-0.0534	0.4223	16549	++-X-+-	16549	-1	Deletion	MLKL
16	74718482	TC	T	0.00858	0.386	0.53453	-0.037	0.0596	16549	---X-++	16549	-1	Deletion	MLKL
16	74718562	T	C	0.00283	2.81	0.09353	-0.174	0.1035	16549	--+X---	13463	-1	Intron	MLKL
16	74718831	C	T	0.00418	1.04	0.30683	0.0871	0.0852	16549	++-X-++	13561	-1	Intron	MLKL
16	74718887	C	T	0.0107	8.58	0.0034	-0.181	0.0617	12413	#NAME?	9825	-1	Intron	MLKL
16	74718907	T	A	0.000319	0.139	0.70941	-0.115	0.3077	16549	+-+X-+-	16549	-1	Intron	MLKL
16	74719018	T	C	0.0187	0.409	0.52264	-0.0259	0.0406	16549	+--X-+-	12567	-1	Intron	MLKL
16	74719055	C	T	0.000866	0.00706	0.93304	-0.0448	0.5334	2031	XX-XXX+	1968	-1	Intron	MLKL
16	74719071	T	C	0.00261	0.696	0.40427	-0.0898	0.1077	16549	--+X-+-	13641	-1	Intron	MLKL
16	74719093	C	A	6.5e-05	0.0531	0.81773	0.157	0.6819	16549	++-X-+-	16549	-1	Intron	MLKL
16	74719119	A	T	0.00169	2.52	0.11231	-0.232	0.1461	13920	#NAME?	11882	-1	Intron	MLKL
16	74719300	C	T	0.00504	2.12	0.14564	0.128	0.0878	12937	-XXX++-	10696	-1	Intron	MLKL
16	74719303	T	TA	0.017	0.557	0.45547	0.0318	0.0426	16549	-++X-+-	16549	-1	Insertion	MLKL
16	74719420	T	A	0.00017	0.024	0.87695	0.0653	0.4217	16549	--+X+--	16549	-1	Nonsynonymous	MLKL
16	74719493	A	G	0.000106	0.808	0.36882	1.59	1.7699	1507	XX+XXXX	553	-1	Intron	MLKL
16	74719600	T	G	0.00202	1.97	0.16083	0.172	0.1224	16549	+++X---	12937	-1	Intron	MLKL
16	74719602	G	C	4.14e-05	0.595	0.44064	-0.659	0.8543	16549	-+-X-+-	16549	-1	Intron	MLKL
16	74719687	C	G	0.194	0.0693	0.79232	-0.00366	0.0139	16549	++-X-+-	15644	-1	Intron	MLKL
16	74719752	T	C	7.18e-05	1.95	0.16231	0.906	0.6487	16549	+-+X+++	16549	-1	Intron	MLKL
16	74719835	T	C	0.00118	0.778	0.37768	0.141	0.1604	16549	+++X+-+	15311	-1	Intron	MLKL
16	74719900	C	T	0.000324	1.36	0.24324	0.911	0.7809	2535	#NAME?	1158	-1	Intron	MLKL
16	74719919	G	A	0.0183	0.116	0.73371	0.014	0.041	16549	+--X--+	14877	-1	Intron	MLKL
16	74719945	C	T	0.162	0.75	0.38659	-0.0129	0.0149	16549	+++X---	15827	-1	Intron	MLKL
16	74720003	G	A	0.00117	4.14	0.04178	0.371	0.1822	12937	+XXX++-	10632	-1	Intron	MLKL
16	74720013	A	G	0.000223	0.0137	0.90698	0.043	0.3684	16549	--+X+--	16549	-1	Intron	MLKL
16	74720048	C	T	0.000566	0.63	0.42742	0.183	0.2311	16549	---X+++	16549	-1	Intron	MLKL
16	74720112	C	T	6.56e-05	1.87	0.17159	0.928	0.6785	16549	+++X++-	16549	-1	Intron	MLKL
16	74720207	G	A	0.000133	0.00257	0.95956	0.0242	0.4775	16549	+--X---	16549	-1	Intron	MLKL
16	74720218	T	C	0.00727	1.93	0.16476	0.102	0.0732	12937	-XXX-++	10371	-1	Intron	MLKL
16	74720270	G	A	0.000259	0.0888	0.76569	0.102	0.3419	16549	-+XX+++	16549	-1	Intron	MLKL
16	74720295	A	G	4.93e-05	3.52	0.06078	1.47	0.783	16549	++-X-++	16549	-1	Intron	MLKL
16	74720307	C	T	0.000388	0.479	0.48902	0.193	0.2791	16549	-+-X+++	16549	-1	Intron	MLKL
16	74720349	C	T	0.0119	2.47	0.11622	-0.0901	0.0574	12937	+XXX--+	7426	-1	Intron	MLKL
16	74720350	G	A	0.00141	1.11	0.29226	-0.154	0.1463	16549	-++X---	16549	-1	Intron	MLKL
16	74720395	G	A	2e-05	0.0745	0.78496	-0.335	1.2277	16549	--+X+--	16549	-1	Intron	MLKL
16	74720398	G	A	0.0121	2.3	0.12927	-0.0764	0.0504	16549	---X-+-	13579	-1	Intron	MLKL
16	74720467	C	T	0.435	0.00462	0.9458	0.000754	0.0111	16549	-+-X+++	15804	-1	Intron	MLKL
16	74720584	G	A	0.000145	2.66	0.10306	-1.9	1.1661	2535	#NAME?	1541	-1	Intron	MLKL
16	74720591	G	A	0.000309	0.171	0.67956	-0.231	0.5603	5164	+-XXXX+	4624	-1	Intron	MLKL
16	74720695	G	A	0.0305	0.00909	0.92405	-0.00305	0.032	16549	-++X---	15295	-1	Intron	MLKL
16	74720737	A	C	0.00064	1.47	0.22567	0.281	0.2321	14518	#NAME?	13107	-1	Intron	MLKL
16	74720755	A	T	4.35e-05	0.000695	0.97896	-0.022	0.8331	16549	--+X--+	16549	-1	Intron	MLKL
16	74720815	A	G	0.00124	0.0686	0.79336	0.0493	0.1882	11385	XX+X--X	7681	-1	Intron	MLKL
16	74720846	C	G	8.31e-05	0.0566	0.81192	-0.144	0.6032	16549	--+X-++	16549	-1	Intron	MLKL
16	74720914	G	A	0.00066	0.748	0.38723	-0.214	0.2471	12413	#NAME?	6649	-1	Intron	MLKL
16	74720956	C	T	0.00416	1.55	0.21279	0.201	0.1613	4640	#NAME?	3746	-1	Intron	MLKL
16	74720960	G	A	0.414	0.00257	0.95958	0.000566	0.0112	16549	--+X+++	15781	-1	Intron	MLKL
16	74721018	C	T	0.000175	0.163	0.68658	-0.168	0.416	16549	+++X-++	16549	-1	Intron	MLKL
16	74721200	G	A	0.00901	0.434	0.51007	-0.0418	0.0634	13920	#NAME?	10250	-1	Intron	MLKL
16	74721232	C	T	0.00764	0.243	0.62208	0.0332	0.0674	14518	#NAME?	11316	-1	Intron	MLKL
16	74721255	A	G	8.57e-05	0.3	0.58416	-0.325	0.5939	16549	+--X-+-	16549	-1	Intron	MLKL
16	74721323	G	A	0.000205	0.263	0.6084	-0.222	0.4339	12937	-XXX--+	10370	-1	Intron	MLKL
16	74721363	T	C	1.74e-05	2.76	0.0965	2.19	1.3164	16549	+--X-++	16549	-1	Intron	MLKL
16	74721369	G	A	4.61e-05	0.446	0.50436	0.541	0.8096	16549	++-X+-+	16549	-1	Intron	MLKL
16	74721482	G	C	3.45e-05	0.0941	0.75905	0.287	0.9365	16549	++-X+-+	16549	-1	Intron	MLKL
16	74721501	C	G	0.0656	0.0404	0.84074	0.00446	0.0222	16549	--+X+--	14594	-1	Intron	MLKL
16	74721518	T	C	3.46e-05	0.0712	0.78958	0.249	0.9347	16549	++-X+-+	16549	-1	Intron	MLKL
16	74721536	C	T	0.000945	0.366	0.54511	-0.114	0.1876	15042	-+XX+--	11358	-1	Intron	MLKL
16	74721539	G	A	0.0109	0.123	0.72532	0.0186	0.053	16549	--+X+-+	13655	-1	Intron	MLKL
16	74721553	C	T	0.000213	0.236	0.6272	-0.183	0.3765	16549	+++X+-+	16549	-1	Intron	MLKL
16	74721601	C	G	0.00365	0.624	0.42953	0.0771	0.0976	14444	+X+X+--	8961	-1	Intron	MLKL
16	74721611	G	A	0.00207	3.32	0.06858	0.249	0.1367	12937	+XXX-++	7129	-1	Intron	MLKL
16	74721715	T	C	0.00236	2.71	0.09962	0.203	0.1235	13920	#NAME?	6559	-1	Intron	MLKL
16	74721868	T	C	0.00208	0.49	0.48391	0.0844	0.1205	16549	++-X-++	13133	-1	Intron	MLKL
16	74721913	C	CG	0.0164	0.378	0.53858	0.0266	0.0432	16549	-++X+++	16549	-1	Insertion	MLKL
16	74721914	G	A	0.000481	0.278	0.59793	0.132	0.2507	16549	--+X+++	16549	-1	Intron	MLKL
16	74721926	A	G	0.00247	2.49	0.11483	0.174	0.1106	16549	-++X+-+	11776	-1	Intron	MLKL
16	74721935	G	A	1.59e-05	0.0502	0.82269	0.337	1.505	13920	#NAME?	12211	-1	Intron	MLKL
16	74721950	C	T	4.14e-05	1.43	0.23256	1.02	0.8545	16549	++-X-++	16549	-1	Intron	MLKL
16	74721990	A	G	0.000135	0.199	0.6554	-0.211	0.4732	16549	+--X--+	9852	-1	Intron	MLKL
16	74722002	G	A	0.000315	0.0616	0.80403	-0.0769	0.3098	16549	++-X--+	16549	-1	Intron	MLKL
16	74722009	A	G	0.0145	0.178	0.67287	-0.0194	0.046	16549	+--X--+	13489	-1	Intron	MLKL
16	74722022	A	G	0.00161	3.03	0.08173	-0.26	0.1494	13920	#NAME?	12071	-1	Intron	MLKL
16	74722026	C	T	0.0141	0.0449	0.83217	0.0114	0.0538	12413	#NAME?	7859	-1	Intron	MLKL
16	74722028	C	T	9.41e-05	0.196	0.65828	0.251	0.5665	16549	--+X+++	16549	-1	Intron	MLKL
16	74722074	G	C	0.000479	0.0716	0.78896	-0.0672	0.2511	16549	+++X+-+	16549	-1	Intron	MLKL
16	74722088	A	G	0.214	0.179	0.67233	-0.00566	0.0134	16549	++-X---	15805	-1	Intron	MLKL
16	74722191	C	T	9.16e-06	0.489	0.48446	1.27	1.816	16549	++-X-+-	16549	-1	Intron	MLKL
16	74722488	T	G	0.0123	2.38	0.12281	-0.0889	0.0576	12413	#NAME?	5347	-1	Intron	MLKL
16	74722624	C	CA	5.03e-05	5.16	0.02316	-1.76	0.7749	16549	-++X---	16549	-1	Insertion	MLKL
16	74722631	C	A	0.000674	1.03	0.31016	0.215	0.2118	16549	++-X++-	16549	-1	Intron	MLKL
16	74722647	A	G	0.000359	2.12	0.14551	0.798	0.5481	4640	#NAME?	4177	-1	Intron	MLKL
16	74722711	T	C	0.00261	0.333	0.56377	-0.0665	0.1152	14444	-X-X++-	11515	-1	Intron	MLKL
16	74722731	A	C	0.000361	8.11	0.0044	-0.824	0.2893	16549	-+-X--+	16549	-1	Intron	MLKL
16	74722848	C	A	3.46e-05	0.0853	0.77022	0.273	0.935	16549	++-X+-+	16549	-1	Intron	MLKL
16	74722874	T	C	0.00113	0.057	0.81129	0.0998	0.4178	2535	#NAME?	1886	-1	Intron	MLKL
16	74722876	G	A	0.171	0.0204	0.88639	-0.00208	0.0146	16549	+++X-+-	16146	-1	Intron	MLKL
16	74722907	A	T	0.114	0.152	0.69645	-0.00674	0.0173	16549	+++X---	16140	-1	Intron	MLKL
16	74722936	A	T	0.00864	1.38	0.24054	0.0805	0.0686	12413	#NAME?	8551	-1	Intron	MLKL
16	74722946	TA	T	0.00422	0.637	0.42494	-0.0677	0.0848	16549	++-X--+	16549	-1	Deletion	MLKL
16	74722951	G	T	0.0939	0.211	0.64617	0.00865	0.0188	16549	+-+X+-+	15328	-1	Intron	MLKL
16	74723049	G	A	0.000198	2.48	0.11545	-1.57	0.9982	2535	#NAME?	2153	-1	Intron	MLKL
16	74723075	C	T	0.00981	0.371	0.5427	-0.034	0.0558	16549	+-+X-++	14706	-1	Intron	MLKL
16	74723202	C	T	0.00887	1.58	0.20919	0.085	0.0677	12413	#NAME?	8563	-1	Intron	MLKL
16	74723293	C	T	9.68e-05	0.276	0.59965	-0.293	0.5587	16549	+++X--+	16549	-1	Intron	MLKL
16	74723356	G	A	0.00271	0.142	0.70616	0.0461	0.1221	12413	#NAME?	4342	-1	Intron	MLKL
16	74723403	T	C	0.00023	1	0.31635	-0.929	0.9269	2535	#NAME?	1581	-1	Intron	MLKL
16	74723466	T	G	0.033	0.169	0.68123	0.0126	0.0308	16549	-++X-+-	15741	-1	Intron	MLKL
16	74723612	A	G	0.000484	2.08	0.14939	0.36	0.2498	16549	++-X+--	12248	-1	Intron	MLKL
16	74723670	A	G	0.017	0.00797	0.92885	-0.00379	0.0425	16549	+++X+-+	14136	-1	Intron	MLKL
16	74723707	G	A	0.133	0.175	0.67533	-0.00679	0.0162	16549	+++X---	16246	-1	Intron	MLKL
16	74723766	C	T	0.0104	0.958	0.32761	0.0567	0.0579	14444	-X-X-+-	12521	-1	Intron	MLKL
16	74723853	C	T	0.00124	2.68	0.10183	0.256	0.1564	16549	-+-X+++	16549	-1	Intron	MLKL
16	74723991	G	A	0.000396	0.0972	0.75525	-0.22	0.7056	2535	#NAME?	1401	-1	Intron	MLKL
16	74724135	T	C	0.0304	0.127	0.72159	0.0114	0.032	16549	-++X-+-	15708	-1	Intron	MLKL
16	74724160	G	A	4.54e-06	1.11	0.2925	-2.71	2.5789	16549	---X+--	16549	-1	Intron	MLKL
16	74724299	G	C	0.12	0.0274	0.86848	-0.0028	0.0169	16549	+++X---	16131	-1	Intron	MLKL
16	74724309	T	C	0.707	0.212	0.6454	0.00556	0.0121	16549	-+-X-+-	15652	-1	Intron	MLKL
16	74724335	G	C	0.000426	0.039	0.84355	-0.0526	0.2665	16549	-++X+-+	16549	-1	Intron	MLKL
16	74724415	C	T	0.00211	1.66	0.19733	0.253	0.1964	6147	#NAME?	4065	-1	Intron	MLKL
16	74724419	C	T	0.000536	1.86	0.17263	-0.324	0.2375	16549	+-+X---	16549	-1	Intron	MLKL
16	74724588	G	A	0.132	0.276	0.59942	-0.00853	0.0162	16549	+++X---	16112	-1	Intron	MLKL
16	74724643	G	A	0.000488	0.0913	0.76253	-0.0752	0.249	16549	++-X--+	16549	-1	Intron	MLKL
16	74724644	C	T	0.0035	2.7	0.10004	0.391	0.2377	2535	#NAME?	1437	-1	Intron	MLKL
16	74724665	G	A	0.000396	0.11	0.74024	-0.234	0.706	2535	#NAME?	1401	-1	Intron	MLKL
16	74724795	A	C	0.0495	0.174	0.67686	-0.0106	0.0253	16549	-+-X-+-	15693	-1	Intron	MLKL
16	74724841	A	C	0.00872	1.44	0.23002	0.0819	0.0683	12413	#NAME?	8465	-1	Intron	MLKL
16	74724914	G	C	8.35e-05	0.00227	0.96199	0.0287	0.6017	16549	--+X-++	16549	-1	Intron	MLKL
16	74724933	A	G	0.71	0.23	0.63127	0.00581	0.0121	16549	-+-X-+-	15638	-1	Intron	MLKL
16	74724934	G	A	0.000122	0.00097	0.97516	0.0155	0.4979	16549	+-+X+-+	16549	-1	Intron	MLKL
16	74724964	A	T	0.00409	1.2	0.27316	0.0943	0.0861	16549	-++X-++	16549	-1	Intron	MLKL
16	74725044	A	C	0.000105	2.25	0.13335	-0.807	0.5377	16549	-+-X--+	16549	-1	Intron	MLKL
16	74725130	G	C	0.00083	0.292	0.58918	-0.108	0.2002	15042	--XX+-+	10490	-1	Intron	MLKL
16	74725142	G	A	0.000221	0.0184	0.89206	-0.0502	0.3699	16549	-++X+--	16549	-1	Intron	MLKL
16	74725195	T	C	0.000712	0.562	0.45347	-0.2	0.2667	9878	XXXX--X	3149	-1	Synonymous	MLKL
16	74725282	C	T	0.0257	1.21	0.27196	0.0381	0.0347	16549	+-+X++-	13978	-1	Synonymous	MLKL
16	74725366	C	G	9.69e-06	0.16	0.68924	-0.706	1.7656	16549	---X+-+	16549	-1	Normal_Splice_Site	MLKL
16	74725401	A	G	0.00683	1.2	0.27422	0.073	0.0668	16549	+-+X+--	15707	-1	Intron	MLKL
16	74725445	G	A	0.00866	1.58	0.20845	0.0861	0.0685	12413	#NAME?	8632	-1	Intron	MLKL
16	74725576	G	C	0.00846	1.58	0.20941	0.087	0.0693	12413	#NAME?	8753	-1	Intron	MLKL
16	74725718	G	T	5.13e-05	0.00518	0.94264	-0.0552	0.7671	16549	++-X--+	16549	-1	Intron	MLKL
16	74725832	G	C	9.88e-05	0.00155	0.9686	0.0218	0.5529	16549	-+-X+-+	16549	-1	Intron	MLKL
16	74725886	C	A	0.000572	5.33	0.02102	1.36	0.5874	2535	#NAME?	2160	-1	Intron	MLKL
16	74726138	G	A	0.000851	2.54	0.11072	0.608	0.3815	4042	#NAME?	3023	-1	Intron	MLKL
16	74726163	G	A	0.00087	0.00488	0.94428	0.0169	0.2413	9878	XXXX-+X	6603	-1	Intron	MLKL
16	74726270	T	G	0.00265	1.78	0.18204	0.143	0.107	16549	+X+X+++	14268	-1	Nonsynonymous	MLKL
16	74726544	T	C	0.0335	0.96	0.32707	-0.0299	0.0305	16549	+--X---	13938	-1	Intron	MLKL
16	74726585	T	A	0.00379	1.15	0.28263	0.101	0.0938	15042	-+XX++-	9234	-1	Intron	MLKL
16	74726635	A	T	3.2e-05	0.15	0.6987	-0.376	0.9724	16549	+-+X-+-	16549	-1	Intron	MLKL
16	74726710	GAGA	G	0.000115	0.33	0.56566	-0.295	0.5129	16549	--+X-+-	16549	-1	Deletion	MLKL
16	74726927	G	C	0.000529	0.356	0.55047	-0.143	0.2391	16549	-+-X+-+	16549	-1	Intron	MLKL
16	74726968	T	C	0.000447	0.0241	0.87665	-0.0404	0.2601	16549	+++X---	16549	-1	Intron	MLKL
16	74727065	G	C	0.00772	0.551	0.45796	-0.088	0.1186	4640	#NAME?	3411	-1	Intron	MLKL
16	74727078	C	T	0.000712	0.000693	0.979	0.00702	0.2667	9878	XXXX+-X	3171	-1	Intron	MLKL
16	74727175	A	G	0.000409	0.0908	0.76315	-0.0819	0.2717	16549	-+-X+--	16549	-1	Intron	MLKL
16	74727319	T	C	0.00847	1.67	0.19688	0.0894	0.0692	12413	#NAME?	8786	-1	Intron	MLKL
16	74727322	T	C	0.00373	2.35	0.12539	0.148	0.0966	14444	+X+X-++	11734	-1	Intron	MLKL
16	74727416	G	A	8.53e-05	0.696	0.4041	0.497	0.5952	16549	-++X++-	16549	-1	Intron	MLKL
16	74727423	A	G	2.03e-05	0.332	0.56458	-0.703	1.2202	16549	-++X-++	16549	-1	Intron	MLKL
16	74727501	AT	A	0.11	0.0338	0.85414	-0.00323	0.0175	16549	+--X-++	16549	-1	Deletion	MLKL
16	74727561	A	C	0.000253	2.43	0.11926	-1.37	0.8822	2535	#NAME?	2354	-1	Intron	MLKL
16	74727567	C	A	7.51e-05	1.67	0.19607	0.82	0.6344	16549	++-X++-	16549	-1	Intron	MLKL
16	74727682	C	T	0.000187	0.368	0.54428	-0.243	0.4016	16549	+--X-++	16549	-1	Intron	MLKL
16	74727717	G	A	0.000351	1.62	0.20374	0.373	0.2935	16549	+++X+++	16549	-1	Intron	MLKL
16	74727739	G	T	0.000488	1.21	0.27125	0.274	0.249	16549	-++X-+-	16549	-1	Intron	MLKL
16	74727745	C	A	6.18e-05	2.18	0.13971	1.03	0.6994	16549	-++X+++	16549	-1	Intron	MLKL
16	74727759	C	A	0.00455	0.858	0.35432	0.0856	0.0924	12937	-XXX+++	10269	-1	Intron	MLKL
16	74727781	G	A	0.0422	0.071	0.78992	-0.00728	0.0273	16549	+--X-+-	15108	-1	Intron	MLKL
16	74728040	T	G	0.00452	0.0158	0.89984	-0.0103	0.0819	16549	+--X---	15795	-1	Intron	MLKL
16	74728066	A	AAT	0.00138	2.47	0.11619	-0.233	0.1482	16549	++-X-+-	16549	-1	Insertion	MLKL
16	74728220	T	C	2.92e-06	3.06	0.08022	-18.6	10.6552	1507	XX-XXXX	1221	-1	Intron	MLKL
16	74728284	T	G	7.31e-05	2.5	0.11362	1.02	0.6431	16549	+++X-++	16549	-1	Intron	MLKL
16	74728334	C	T	0.000749	0.0648	0.79914	-0.143	0.5632	2105	X-XXXXX	2101	-1	Intron	MLKL
16	74728360	A	G	0.0696	0.0965	0.75613	-0.00671	0.0216	16549	-+-X-+-	15486	-1	Intron	MLKL
16	74728448	A	C	0.0244	1.89	0.1689	-0.049	0.0356	16549	+++X+-+	14133	-1	Intron	MLKL
16	74728560	C	A	8.68e-05	0.00634	0.93655	-0.047	0.5901	16549	+-+X---	16549	-1	Intron	MLKL
16	74728571	G	C	8.66e-05	0.00488	0.9443	-0.0413	0.5907	16549	+-+X--+	16549	-1	Intron	MLKL
16	74728597	C	T	0.000951	0.793	0.37306	-0.159	0.1783	16549	+--X--+	16549	-1	Intron	MLKL
16	74728751	G	C	8.65e-05	0.00587	0.93893	-0.0453	0.5909	16549	+-+X--+	16549	-1	Intron	MLKL
16	74728833	C	T	0.000468	0.172	0.67878	0.119	0.2873	12937	+XXX++-	6758	-1	Intron	MLKL
16	74728919	C	T	0.0678	0.286	0.593	-0.0117	0.0219	16549	-+-X-+-	15416	-1	Intron	MLKL
16	74729160	A	G	6.33e-05	0.964	0.32615	-0.678	0.6908	16549	--+X---	16549	-1	Intron	MLKL
16	74729174	C	A	0.00187	3.73	0.05359	-0.268	0.1388	13920	#NAME?	11827	-1	Intron	MLKL
16	74729219	C	T	0.0148	0.658	0.41744	-0.0369	0.0455	16549	-+-X--+	15717	-1	Nonsynonymous	MLKL
16	74729262	A	G	0.0123	0.077	0.78138	-0.0138	0.0499	16549	+--X---	13605	-1	Nonsynonymous	MLKL
16	74729356	G	C	0.00884	1.94	0.16362	0.0945	0.0678	12413	#NAME?	8651	-1	Nonsynonymous	MLKL
16	74729368	T	A	0.00106	0.653	0.41909	-0.276	0.3421	4042	#NAME?	3023	-1	Synonymous	MLKL
16	74729501	C	G	0.00266	1.83	0.17591	0.145	0.1068	16549	+X+X+++	14354	-1	Nonsynonymous	MLKL
16	74729561	C	A	0.000146	0.438	0.50799	-0.301	0.4547	16549	+--X---	16549	-1	Nonsynonymous	MLKL
16	74729601	C	T	0.00635	0.534	0.46511	0.0541	0.0741	14444	+X+X+-+	9509	-1	Nonsynonymous	MLKL
16	74729655	T	C	0.00708	7.59	0.00588	0.181	0.0655	16549	+++X+++	15032	-1	Start_Loss	MLKL
16	74729668	T	G	0.000515	2.47	0.1164	0.38	0.2422	16549	+-+X+++	16549	-1	Intron	MLKL
16	74729746	T	G	0.000421	0.746	0.38777	0.267	0.3092	12413	#NAME?	9034	-1	Intron	MLKL
16	74729847	C	T	9.65e-05	0.488	0.48475	0.391	0.5595	16549	+X+X-+-	16549	-1	Intron	MLKL
16	74729861	T	C	0.000192	0.0466	0.82914	0.0857	0.3971	16549	--+X+++	16549	-1	Intron	MLKL
16	74729973	G	C	0.0135	0.855	0.35514	0.0472	0.051	14444	-X+X++-	12366	-1	Intron	MLKL
16	74729995	T	C	0.00148	0.00191	0.96516	-0.00624	0.1429	16549	++-X-+-	11724	-1	Intron	MLKL
16	74730094	C	T	0.00641	1.45	0.2282	0.083	0.0689	16549	+-+X+--	15544	-1	Intron	MLKL
16	74730224	A	G	0.000245	3.76	0.05257	-0.77	0.3973	12937	-XXX---	9110	-1	Intron	MLKL
16	74730243	G	A	0.00145	1.42	0.23337	-0.44	0.3694	2535	#NAME?	1989	-1	Intron	MLKL
16	74730326	T	A	0.000129	0.341	0.55918	-0.722	1.2358	2535	#NAME?	1740	-1	Intron	MLKL
16	74730446	A	G	0.00187	3.64	0.05628	-0.265	0.1387	13920	#NAME?	11850	-1	Intron	MLKL
16	74730529	A	G	0.00144	1.43	0.23214	-0.442	0.3698	2535	#NAME?	1971	-1	Intron	MLKL
16	74730531	A	T	0.00463	0.319	0.57231	0.0457	0.0809	16549	-++X++-	13680	-1	Intron	MLKL
16	74730536	T	A	0.0153	0.182	0.66951	0.0191	0.0447	16549	+++X+-+	13749	-1	Intron	MLKL
16	74730552	G	A	0.044	3.34	0.06775	0.0489	0.0268	16549	+++X++-	14251	-1	Intron	MLKL
16	74730581	C	T	0.00144	1.43	0.23219	-0.442	0.3698	2535	#NAME?	1981	-1	Intron	MLKL
16	74730584	G	A	0.00088	0.416	0.51899	-0.12	0.1854	16549	-++X+-+	16549	-1	Intron	MLKL
16	74730649	A	G	0.0389	2.51	0.11338	-0.045	0.0284	16549	++-X+-+	14045	-1	Intron	MLKL
16	74730677	G	T	0.00124	1.36	0.24323	0.183	0.1565	16549	+++X+++	16549	-1	Intron	MLKL
16	74730681	C	T	8.62e-05	0.0747	0.78464	0.162	0.5921	16549	X++X-++	16549	-1	Intron	MLKL
16	74730689	C	T	0.00124	1.36	0.24301	0.183	0.1564	16549	+++X+++	16549	-1	Intron	MLKL
16	74730712	T	C	0.0159	0.000247	0.98745	0.000691	0.0439	16549	--+X+--	15096	-1	Intron	MLKL
16	74730739	C	T	0.00018	2.34	0.12621	0.626	0.4095	16549	+++X+++	16549	-1	Intron	MLKL
16	74730819	C	T	0.803	0.527	0.46787	0.01	0.0138	16549	+++X-+-	15192	-1	Intron	MLKL
16	74730845	A	G	0.0049	0.967	0.32551	0.0774	0.0787	16549	++-X+-+	15200	-1	Intron	MLKL
16	74730852	CAT	C	0.0191	2.93	0.08719	0.0688	0.0402	16549	-++X++-	16549	-1	Deletion	MLKL
16	74730902	TATA	T	0.0141	2.86	0.0906	0.0789	0.0466	16549	-++X-+-	16549	-1	Deletion	MLKL
16	74730903	A	G	0.467	0.517	0.47214	0.00792	0.011	16549	+-+X-++	16549	-1	Intron	MLKL
16	74730914	T	C	0.000122	1.38	0.24056	-0.584	0.4979	16549	++-X--+	16549	-1	Intron	MLKL
16	74730951	A	T	0.00172	0.104	0.74724	-0.0434	0.1348	16025	#NAME?	8983	-1	Intron	MLKL
16	74730952	T	A	0.00172	0.105	0.74584	-0.0437	0.1347	16025	#NAME?	8952	-1	Intron	MLKL
16	74730996	C	T	0.000195	0.302	0.58272	0.25	0.455	12413	#NAME?	7935	-1	Intron	MLKL
16	74731055	A	C	0.000465	0.0212	0.8843	0.0371	0.2549	16549	-+-X-++	16549	-1	Intron	MLKL
16	74731097	A	C	0.000128	0.33	0.56584	-0.279	0.4855	16549	--+X-+-	16549	-1	Intron	MLKL
16	74731117	C	T	0.00369	2.32	0.12797	0.148	0.097	14444	+X+X-++	11151	-1	Intron	MLKL
16	74731203	G	A	0.000252	0.0157	0.90025	0.0434	0.3463	16549	+--X-+-	16549	-1	Intron	MLKL
16	74731225	T	C	0.000359	2.79	0.09507	-0.492	0.295	16025	#NAME?	11563	-1	Intron	MLKL
16	74731241	C	A	5.23e-05	0.325	0.56862	0.433	0.7604	16549	+--X++-	16549	-1	Intron	MLKL
16	74731323	A	G	0.000342	0.315	0.57453	0.179	0.318	14444	+X-X+--	8273	-1	Intron	MLKL
16	74731332	C	T	0.0233	3.89	0.04871	0.0768	0.039	14444	-X+X++-	12279	-1	Intron	MLKL
16	74731336	C	G	0.00198	3.14	0.0764	-0.239	0.1347	13920	#NAME?	11772	-1	Intron	MLKL
16	74731388	T	C	2.02e-05	0.586	0.44378	0.936	1.2225	16549	-+-X+-+	16549	-1	Intron	MLKL
16	74731415	G	C	0.000151	1.35	0.24515	0.52	0.4475	16549	+++X-+-	16549	-1	Intron	MLKL
16	74731478	G	A	0.000432	0.773	0.3794	0.232	0.2644	16549	-+-X-++	16549	-1	Intron	MLKL
16	74731515	T	G	1.06e-06	2.45	0.11783	-27.6	17.6521	1507	XX-XXXX	1212	-1	Intron	MLKL
16	74731532	T	TCCAGA	0.621	0.0193	0.88956	0.00157	0.0113	16549	+--X-++	16549	-1	Insertion	MLKL
16	74731551	C	T	2.19e-05	5.32e-05	0.99418	0.00858	1.1759	16549	+--X-++	16549	-1	Intron	MLKL
16	74731631	C	T	1.35e-05	0.152	0.69693	-0.584	1.4984	16549	++-X-++	16549	-1	Intron	MLKL
16	74731701	A	G	0.000141	0.000361	0.98484	0.00879	0.4625	16549	+X-X-++	16549	-1	Intron	MLKL
16	74731755	G	T	0.000519	0.102	0.74963	-0.0971	0.3043	10402	XXXX+--	7178	-1	Intron	MLKL
16	74731782	G	A	0.000383	0.26	0.61034	-0.143	0.281	16549	-+-X---	16549	-1	Intron	MLKL
16	74731984	T	A	0.00926	1.64	0.19969	-0.0736	0.0574	16549	-+-X+--	13079	-1	Intron	MLKL
16	74732161	T	G	0.0314	0.137	0.71129	-0.0117	0.0315	16549	+-+X+--	10860	-1	Intron	MLKL
16	74732174	C	T	0.00157	4.07	0.04377	-0.65	0.3225	3059	-XXXXX-	1710	-1	Intron	MLKL
16	74732296	A	G	0.00401	3.8	0.05133	-0.181	0.0931	14444	+X-X-+-	9099	-1	Intron	MLKL
16	74732438	C	T	0.0078	0.879	0.34855	-0.0586	0.0625	16549	-+-X+--	11431	-1	Intron	MLKL
16	74732517	A	G	0.102	0.0267	0.87021	-0.00296	0.0181	16549	+++X---	15732	-1	Intron	MLKL
16	74732664	C	T	0.00623	0.623	0.42984	0.0637	0.0807	12413	#NAME?	8358	-1	Intron	MLKL
16	74732680	C	T	0.000125	0.812	0.36749	0.444	0.4922	16549	++-X-+-	16549	-1	Intron	MLKL
16	74732764	C	T	0.000387	1.25	0.26367	-0.341	0.3048	13920	#NAME?	11099	-1	Intron	MLKL
16	74732766	C	T	0.000201	2.24	0.13468	0.58	0.3875	16549	++-X-+-	16549	-1	Intron	MLKL
16	74732827	A	G	0.0969	0.519	0.47129	0.0134	0.0186	16549	++-X+++	15370	-1	Intron	MLKL
16	74732888	G	A	0.000372	0.0913	0.76259	0.086	0.2849	16549	++-X-++	16549	-1	Intron	MLKL
16	74732936	G	A	0.00188	0.1	0.75129	0.0439	0.1384	13920	#NAME?	7855	-1	Intron	MLKL
16	74732940	G	C	0.00406	0.0485	0.82568	-0.019	0.0864	16549	--+X+-+	13957	-1	Intron	MLKL
16	74733006	G	A	0.00368	0.0418	0.83804	0.0185	0.0907	16549	++-X-+-	16549	-1	Intron	MLKL
16	74733133	A	C	0.00577	0.287	0.59242	-0.0389	0.0726	16549	+--X+-+	13941	-1	Intron	MLKL
16	74733236	G	A	0.00219	1.08	0.29814	0.158	0.1523	9878	XXXX-+X	3061	-1	Intron	MLKL
16	74733257	G	C	8.55e-05	1.39	0.2391	0.7	0.5946	16549	++-X+++	16549	-1	Intron	MLKL
16	74733335	G	A	0.000562	0.136	0.71279	-0.0854	0.232	16549	+--X-++	16549	-1	Intron	MLKL
16	74733453	T	C	0.018	4.1	0.04301	-0.0967	0.0478	12413	#NAME?	8885	-1	Intron	MLKL
16	74733478	G	C	0.00013	1.01	0.31414	-0.486	0.4829	16549	---X-+-	16549	-1	Intron	MLKL
16	74733765	T	G	0.141	0.14	0.70832	0.0059	0.0158	16549	-+-X++-	15899	-1	Intron	MLKL
16	74733804	C	T	0.000856	1.2	0.27298	0.206	0.188	16549	-+-X+-+	13055	-1	Intron	MLKL
16	74733805	G	A	0.135	0.00571	0.93979	0.00122	0.0161	16549	-+-X++-	15911	-1	Intron	MLKL
16	74733836	T	A	0.000413	0.685	0.40776	0.573	0.6916	2535	#NAME?	1771	-1	Intron	MLKL
16	74733854	T	A	0.000749	0.0047	0.94537	-0.0138	0.2009	16549	---X+-+	16549	-1	Intron	MLKL
16	74733963	C	T	0.0447	3.17	0.0752	0.0473	0.0266	16549	+++X++-	14712	-1	Intron	MLKL
16	74733966	C	CA	0.00046	0.266	0.60603	-0.132	0.2564	16549	+--X+-+	16549	-1	Insertion	MLKL
16	74733981	A	G	0.000309	6.94	0.00842	-0.824	0.3126	16549	-++X--+	16549	-1	Intron	MLKL
16	74734026	C	T	0.000464	0.0075	0.931	0.0221	0.2552	16549	-X-X-+-	16549	-1	Intron	MLKL
16	74734028	C	G	0.000397	2.35	0.12525	1.08	0.7054	2535	#NAME?	2239	-1	Intron	MLKL
16	74734112	T	C	0.0249	1.25	0.26368	-0.0455	0.0408	12413	#NAME?	7783	-1	Intron	MLKL
16	74734415	T	C	0.0218	2.67	0.10227	-0.071	0.0434	12413	#NAME?	8697	-1	Utr5	MLKL
16	74734513	C	A	8.48e-05	0.835	0.36075	0.546	0.5971	16549	-++X++-	16549	-1	Utr5	MLKL
16	74734568	C	G	0.00239	0.0283	0.86651	0.0189	0.1125	16549	-+-X++-	14030	-1	Utr5	MLKL
16	74734743	G	C	0.00488	2.02	0.15491	-0.142	0.0995	10402	XXXX--+	9359	-1	Utr5	MLKL
16	74709610	G	A	0.02	0.066	0.797	-0.0156	0.0607	16549	--+X-+-	14209.2	0.000621866	Nonsynonymous	MLKL
16	74709610	G	T	3.57e-05	0.219	0.64	10.5376	22.5253	16549	++-X-++	16549	0.000621866	Nonsynonymous	MLKL
16	74710939	C	CTTAT	0.02197	1.15038	0.283	0.04537	0.0423	16549	-++X++-	16549	0.00621558	Insertion	MLKL
16	74710939	C	CTTATTTAT	0.00501	0.000466	0.983	0.00198	0.0918	16549	++-X-++	16549	0.00621558	Insertion	MLKL
16	74715291	T	A	0.000111	0.00599	0.9383	0.335	4.3223	16549	+--X---	16549	0.000768526	Intron	MLKL
16	74715291	T	C	0.0083	5.42898	0.0198	-0.197	0.0846	16549	-++X--+	16549	0.000768526	Intron	MLKL
16	74715565	A	G	0.64201	0.0323	0.857	-0.00227	0.0126	16549	-+-X-++	16549	0.0270802	Intron	MLKL
16	74715565	A	T	0.00212	0.0892	0.765	0.04079	0.1366	16549	++-X-++	16549	0.0270802	Intron	MLKL
16	74722404	G	A	0.00157	0.08908	0.765	0.0903	0.303	16549	--+X+--	12710.6	0.000144961	Intron	MLKL
16	74722404	G	T	0.0001	0.00841	0.927	0.1609	1.755	16549	+--X++-	16549	0.000144961	Intron	MLKL
16	74723020	CT	C	0.0394	0.0419	0.838	0.00866	0.0423	16549	-+-X+++	16549	0.0249424	Deletion	MLKL
16	74723020	CT	CTT	0.0224	0.234	0.629	0.02739	0.0566	16549	-++X-+-	16549	0.0249424	Insertion	MLKL
16	74728754	T	A	0.00106	3.282	0.07005	-0.7931	0.4378	16549	+-+X++-	16549	0.00547149	Intron	MLKL
16	74728754	T	TTTTG	0.06004	7.621	0.00577	0.1475	0.0534	16549	--+X++-	16549	0.0444057	Insertion	MLKL
16	74728754	T	TTTTGTTTG	0.03776	0.668	0.4136	-0.0461	0.0564	16549	-++X---	16549	0.0444057	Insertion	MLKL
16	74728754	T	TTTTGTTTGTTTG	0.00119	5.401	0.02013	1.0459	0.4501	16549	++-X+--	16549	0.00764295	Insertion	MLKL
16	74729410	T	C	0.000732	0.435	0.509	-0.299	0.453	16549	+--X---	16549	0.000429118	Synonymous	MLKL
16	74729410	T	G	0.003742	1.901	0.168	0.177	0.128	14444	+X+X-++	11135.3	0.000429118	Nonsynonymous	MLKL
7	98246596	C	T	0.000303	0.343	0.55805	0.180112	0.3075	17444	--+-+++	17444	-1	Upstream	NPTX2
7	98246616	T	G	0.00811	0.00287	0.95726	-0.003346	0.0624	15937	--X++++	13144	-1	Utr5	NPTX2
7	98246622	C	A	0.0156	0.555	0.45625	-0.037373	0.0502	12937	-XXX---	10874	-1	Utr5	NPTX2
7	98246628	T	C	0.000249	0.431	0.51157	-0.222739	0.3393	17444	-+X+--+	17444	-1	Utr5	NPTX2
7	98246630	A	G	0.00034	0.386	0.53455	-0.180268	0.2902	17444	-+X-+--	17444	-1	Utr5	NPTX2
7	98246634	G	A	0.00712	0.0164	0.89808	0.009666	0.0755	12413	#NAME?	10970	-1	Utr5	NPTX2
7	98246643	C	G	0.000155	0.256	0.61299	-0.217199	0.4294	17444	+-+--+-	17444	-1	Utr5	NPTX2
7	98246721	C	T	0.00808	0.00492	0.94407	-0.00439	0.0626	15937	--X++++	13152	-1	Utr5	NPTX2
7	98246724	C	A	0.0484	2.6	0.1072	0.04018	0.0249	17444	+++-+++	17250	-1	Utr5	NPTX2
7	98246867	C	T	0.000437	8.2	0.0042	-0.73324	0.2561	17444	+--++-+	17444	-1	Synonymous	NPTX2
7	98246958	C	T	0.0063	6.41	0.01132	-0.171365	0.0677	17444	--+---+	16626	-1	Nonsynonymous	NPTX2
7	98247213	G	A	7.2e-05	0.439	0.50776	-0.417775	0.6308	17444	+++--+-	17444	-1	Intron	NPTX2
7	98247288	C	T	0.0113	0.217	0.64138	0.023576	0.0506	17444	++-+++-	15713	-1	Intron	NPTX2
7	98247436	C	T	0.0014	0.528	0.4674	-0.103916	0.143	17444	-+++-++	11508	-1	Intron	NPTX2
7	98247441	G	C	0.00538	1.2	0.27303	0.091882	0.0838	13308	#NAME?	11273	-1	Intron	NPTX2
7	98247576	G	A	0.00416	0.863	0.35287	-0.088503	0.0953	13308	#NAME?	5887	-1	Intron	NPTX2
7	98247578	G	C	8.12e-05	0.158	0.69121	0.236023	0.5942	17444	-+--+-+	17444	-1	Intron	NPTX2
7	98247673	G	A	0.0445	2.01	0.15632	0.0368	0.026	17444	+++-+++	17263	-1	Intron	NPTX2
7	98247771	C	T	0.00811	0.0861	0.7692	-0.019008	0.0648	14815	#NAME?	10160	-1	Intron	NPTX2
7	98247812	G	A	0.00933	2.74	0.09795	0.103172	0.0623	13920	#NAME?	8900	-1	Intron	NPTX2
7	98248072	C	A	0.0035	1.23	0.26801	-0.133527	0.1206	9878	XXXX+-X	9232	-1	Intron	NPTX2
7	98248086	G	T	0.00808	0.00407	0.94914	-0.003992	0.0626	15937	--X++++	13178	-1	Intron	NPTX2
7	98248194	T	C	9.78e-05	0.824	0.36402	-0.491395	0.5413	17444	-+----+	17444	-1	Intron	NPTX2
7	98248366	C	T	1.24e-05	7.45	0.00633	4.144	1.5178	17444	+-+-+++	17444	-1	Intron	NPTX2
7	98248385	C	T	0.00332	0.242	0.62258	0.058332	0.1185	10773	XXX+++X	7417	-1	Intron	NPTX2
7	98248413	T	C	0.000339	0.388	0.5332	-0.181096	0.2906	17444	-+X-+--	17444	-1	Intron	NPTX2
7	98248659	A	C	0.000616	2.18	0.14018	0.318385	0.2158	17444	++X+-++	17444	-1	Intron	NPTX2
7	98248799	A	G	0.0136	1.68	0.19483	-0.059946	0.0462	17444	--+--++	16565	-1	Intron	NPTX2
7	98248916	C	T	0.0181	6.85	0.00886	-0.111998	0.0428	15339	-X-----	9826	-1	Intron	NPTX2
7	98248949	T	C	3.26e-05	0.0138	0.90661	-0.14618	1.246	9878	XXXX-+X	4192	-1	Normal_Splice_Site	NPTX2
7	98249289	C	T	0.000904	1.53	0.21641	0.577586	0.4673	2535	#NAME?	1639	-1	Intron	NPTX2
7	98249301	C	G	0.000559	1.01	0.31579	1.00343	1.0003	895	XXX+XXX	308	-1	Intron	NPTX2
7	98249339	T	C	0.000297	0.834	0.36105	-0.283974	0.3109	17444	#NAME?	17444	-1	Intron	NPTX2
7	98249408	C	A	0.00914	0.264	0.60709	-0.038443	0.0748	9878	XXXX--X	8480	-1	Intron	NPTX2
7	98249450	G	A	0.00319	0.151	0.69773	-0.036868	0.0949	17444	-------	13434	-1	Intron	NPTX2
7	98249548	G	A	0.000144	0.521	0.4704	-0.3216	0.4455	17444	--+---+	17444	-1	Intron	NPTX2
7	98249673	G	A	2.67e-05	0.665	0.41492	1.07408	1.3174	10773	XXX--+X	6671	-1	Intron	NPTX2
7	98249684	T	G	8.19e-06	0.501	0.47924	-1.32368	1.8709	17444	+-+--++	17444	-1	Intron	NPTX2
7	98250026	G	A	0.000236	0.332	0.56452	-0.200877	0.3487	17444	-+-+--+	17444	-1	Intron	NPTX2
7	98250110	C	T	0.000183	1.56	0.21138	-0.494651	0.3958	17444	+-----+	17444	-1	Intron	NPTX2
7	98250175	T	C	0.104	0.156	0.69272	-0.006929	0.0175	17444	-+---++	17190	-1	Intron	NPTX2
7	98250220	A	C	0.00242	0.555	0.45621	0.081227	0.109	17444	+++++-+	11133	-1	Intron	NPTX2
7	98250241	A	G	0.00712	0.016	0.89929	0.009556	0.0755	12413	#NAME?	11122	-1	Intron	NPTX2
7	98250272	G	A	0.00302	0.207	0.64935	-0.047213	0.1038	15413	#NAME?	8565	-1	Intron	NPTX2
7	98250302	A	G	0.0246	3.37	0.06645	-0.063447	0.0346	17444	--+----	13417	-1	Intron	NPTX2
7	98250320	C	G	0.000103	0.126	0.72239	0.18778	0.5286	17444	-++--++	17444	-1	Intron	NPTX2
7	98250374	G	A	0.000652	0.323	0.56972	0.312845	0.5503	2535	#NAME?	1565	-1	Intron	NPTX2
7	98250418	C	T	1.01e-05	0.0117	0.91393	-0.182248	1.6861	17444	-++--++	17444	-1	Intron	NPTX2
7	98250419	T	C	0.0211	1.17	0.27984	-0.040295	0.0373	17444	--+--++	16816	-1	Intron	NPTX2
7	98250537	C	A	1.92e-05	1.71	0.19062	1.59992	1.2225	17444	+++-+--	17444	-1	Intron	NPTX2
7	98251038	G	T	0.000525	1.38	0.23954	-0.720834	0.6129	2535	#NAME?	1488	-1	Intron	NPTX2
7	98251111	C	T	0.0123	1.04	0.30783	-0.049535	0.0486	17444	--+--++	16558	-1	Intron	NPTX2
7	98251189	G	A	0.000447	4.69	0.03031	-0.548815	0.2534	17444	-XX++-+	17444	-1	Intron	NPTX2
7	98251226	A	T	0.0181	6.84	0.00891	-0.111963	0.0428	15339	-X-----	9801	-1	Intron	NPTX2
7	98251230	G	A	0.000106	0.992	0.31917	-0.517437	0.5194	17444	---+---	17444	-1	Intron	NPTX2
7	98251370	G	A	0.000641	0.236	0.62732	0.102688	0.2115	17444	+-+++++	17444	-1	Intron	NPTX2
7	98251396	C	T	8.65e-06	1.11	0.29271	1.91588	1.8209	17444	+++--++	17444	-1	Intron	NPTX2
7	98251610	T	A	9.67e-05	2.35e-05	0.99614	0.002637	0.5446	17444	-+-+-++	17444	-1	Intron	NPTX2
7	98251762	G	C	4.59e-05	0.39	0.53204	-0.493561	0.7898	17444	-+-++-+	17444	-1	Intron	NPTX2
7	98251833	G	T	7.23e-06	0.00898	0.92448	-0.188737	1.9912	17444	-++--++	17444	-1	Intron	NPTX2
7	98252133	C	T	0.0136	1.73	0.1887	-0.060754	0.0462	17444	--+--++	16621	-1	Intron	NPTX2
7	98252164	T	C	0.0353	0.0372	0.84696	0.005599	0.029	17444	----++-	16965	-1	Intron	NPTX2
7	98252270	G	C	0.107	0.222	0.63789	-0.008159	0.0173	17444	-+---++	17211	-1	Intron	NPTX2
7	98252287	G	T	9.69e-06	1.28	0.25782	-1.94577	1.7195	17444	-------	17444	-1	Intron	NPTX2
7	98252304	G	A	0.00127	0.202	0.65292	-0.067691	0.1505	17444	--+-+--	11351	-1	Intron	NPTX2
7	98252320	C	G	0.00188	1.88	0.17051	-0.172021	0.1255	16920	#NAME?	11385	-1	Intron	NPTX2
7	98252461	G	A	0.00932	0.319	0.57237	-0.041791	0.074	9878	XXXX--X	8674	-1	Intron	NPTX2
7	98252519	G	A	0.0082	0.0701	0.79125	0.016438	0.0621	15937	--X++++	12929	-1	Intron	NPTX2
7	98252535	C	T	0.000774	0.204	0.65137	0.086971	0.1925	17444	-+++---	14270	-1	Intron	NPTX2
7	98252587	A	C	0.000446	4.7	0.03016	-0.549915	0.2537	17444	+XX++-+	17444	-1	Intron	NPTX2
7	98252619	C	T	0.0486	2.59	0.10751	0.040087	0.0249	17444	+++-+++	17304	-1	Intron	NPTX2
7	98252654	A	G	0.000783	0.336	0.56214	-0.116048	0.2002	15937	+-X-+--	11112	-1	Intron	NPTX2
7	98252692	A	G	0.000446	4.71	0.03001	-0.550535	0.2537	17444	+XX++-+	17444	-1	Intron	NPTX2
7	98252755	C	T	0.000711	0.749	0.38673	-0.173793	0.2008	17444	+-++-++	17444	-1	Intron	NPTX2
7	98252767	C	T	0.00138	0.000331	0.98548	0.002798	0.1538	15339	+X-+--+	12587	-1	Intron	NPTX2
7	98252847	C	T	0.000141	0.0242	0.87638	0.070199	0.4512	17444	+------	17444	-1	Intron	NPTX2
7	98252974	G	A	0.0136	1.75	0.18628	-0.061076	0.0462	17444	--+--++	16680	-1	Intron	NPTX2
7	98252986	C	T	0.000537	0.129	0.71916	0.110387	0.307	9878	XXXX-+X	5589	-1	Intron	NPTX2
7	98253076	C	T	0.00436	0.357	0.55023	-0.091273	0.1528	4937	#NAME?	3181	-1	Intron	NPTX2
7	98253182	C	T	2.23e-05	0.0437	0.83446	-0.682754	3.267	2105	X-XXXXX	1993	-1	Intron	NPTX2
7	98253229	C	T	0.000128	1.28	0.2579	-0.534753	0.4727	17444	-----++	17444	-1	Intron	NPTX2
7	98253250	T	C	1.61e-05	0.376	0.53974	0.817177	1.3326	17444	+-+-+--	17444	-1	Intron	NPTX2
7	98253422	C	A	0.00806	0.000792	0.97755	-0.001763	0.0626	15937	--X++++	13125	-1	Intron	NPTX2
7	98253722	T	C	0.00598	0.00341	0.95343	-0.004644	0.0795	13308	#NAME?	11570	-1	Intron	NPTX2
7	98253731	A	G	0.000107	0.00282	0.95765	0.027455	0.517	17444	----+++	17444	-1	Intron	NPTX2
7	98253832	TG	T	0.000109	0.371	0.5423	-0.313173	0.514	17444	--++-++	17444	-1	Deletion	NPTX2
7	98253837	C	A	0.000125	1.24	0.26583	0.531866	0.478	17444	-++--++	17444	-1	Intron	NPTX2
7	98253847	G	C	0.105	0.665	0.41468	0.014262	0.0175	17444	-+++++-	17279	-1	Intron	NPTX2
7	98253892	C	T	8.97e-05	2.1	0.14704	-0.819839	0.5654	17444	---++--	17444	-1	Intron	NPTX2
7	98253967	C	T	0.000887	0.0527	0.8185	-0.041274	0.1799	17444	----+-+	17444	-1	Intron	NPTX2
7	98254026	A	G	0.00949	2.17	0.14116	0.090942	0.0618	13920	#NAME?	7767	-1	Intron	NPTX2
7	98254164	C	T	0.00505	0.426	0.51379	0.056434	0.0864	13308	#NAME?	4625	-1	Intron	NPTX2
7	98254302	G	A	0.000142	0.668	0.41384	-0.367032	0.4492	17444	--++---	17444	-1	Nonsynonymous	NPTX2
7	98254334	C	T	0.00019	1.67	0.19669	0.502141	0.3889	17444	+-+-+--	17444	-1	Synonymous	NPTX2
7	98254368	G	A	0.000237	1.23	0.26831	-0.384904	0.3477	17444	-+----+	17444	-1	Nonsynonymous	NPTX2
7	98254421	C	T	0.000172	0.699	0.40299	-0.341845	0.4088	17444	++-----	17444	-1	Synonymous	NPTX2
7	98254457	C	T	0.00018	0.00975	0.92133	0.227188	2.3005	524	XXXXXX+	186	-1	Synonymous	NPTX2
7	98254562	C	T	0.000471	0.256	0.61314	0.142872	0.2826	13308	#NAME?	10154	-1	Intron	NPTX2
7	98254635	G	A	0.000158	0.0279	0.86745	0.071118	0.4261	17444	++-+--+	17444	-1	Intron	NPTX2
7	98254636	C	A	0.000158	0.0264	0.87091	0.069233	0.426	17444	++-+--+	17444	-1	Intron	NPTX2
7	98254787	G	A	0.00505	0.442	0.50606	0.057496	0.0865	13308	#NAME?	4670	-1	Intron	NPTX2
7	98255223	C	T	0.000374	0.938	0.33284	-0.268097	0.2768	17444	-++++-+	17444	-1	Intron	NPTX2
7	98255285	C	A	0.000711	1.27	0.26025	0.593329	0.527	2535	#NAME?	922	-1	Intron	NPTX2
7	98255333	C	G	7.39e-05	0.165	0.68454	-0.253055	0.6229	17444	+-+----	17444	-1	Intron	NPTX2
7	98255414	G	A	0.000255	0.016	0.8993	-0.042465	0.3356	17444	-+----+	17444	-1	Intron	NPTX2
7	98255446	G	A	0.000299	0.326	0.56817	0.188547	0.3303	15339	-X+++++	13657	-1	Intron	NPTX2
7	98255458	CAAAAAAAAA	C	0.126	0.00222	0.96244	0.000759	0.0161	17444	---+++-	17444	-1	Deletion	NPTX2
7	98255562	A	G	0.00819	0.0501	0.82281	-0.014431	0.0644	14815	#NAME?	10467	-1	Intron	NPTX2
7	98255580	G	C	9.85e-05	0.00162	0.96785	0.021744	0.5396	17444	-+-+-++	17444	-1	Intron	NPTX2
7	98255607	C	T	0.000336	0.372	0.54171	-0.178304	0.2922	17444	#NAME?	17444	-1	Intron	NPTX2
7	98255625	C	T	6.79e-05	0.0667	0.79625	-0.167713	0.6495	17444	--+--++	17444	-1	Intron	NPTX2
7	98255668	CTGTT	C	0.0486	2.56	0.10953	0.039859	0.0249	17444	+++-+++	17444	-1	Deletion	NPTX2
7	98255807	T	C	0.000727	0.363	0.54669	0.119703	0.1986	17444	-+-++++	17444	-1	Intron	NPTX2
7	98255826	G	A	2.7e-05	3.05	0.08075	4.71966	2.7026	2535	#NAME?	1102	-1	Intron	NPTX2
7	98255850	C	T	0.0123	1.12	0.29005	-0.051295	0.0485	17444	--+--++	16873	-1	Intron	NPTX2
7	98255914	C	T	0.000443	4.95	0.02608	-0.565973	0.2544	17444	-X-++--	17444	-1	Intron	NPTX2
7	98255971	G	A	0.00563	0.684	0.40808	0.155215	0.1876	2535	#NAME?	850	-1	Intron	NPTX2
7	98255980	C	T	0.00711	0.0267	0.87024	0.012341	0.0755	12413	#NAME?	11435	-1	Intron	NPTX2
7	98256037	TCACA	T	0.00785	0.0124	0.91133	0.006755	0.0607	17444	-+-++-+	17444	-1	Deletion	NPTX2
7	98256054	C	T	0.000454	0.925	0.33624	0.241696	0.2513	17444	+-++---	14715	-1	Intron	NPTX2
7	98256055	G	A	0.00177	2.35	0.12503	0.226825	0.1479	12937	+XXX++-	8245	-1	Intron	NPTX2
7	98256083	C	CACAG	0.134	0.616	0.43251	-0.012345	0.0157	17444	++-+-+-	17444	-1	Insertion	NPTX2
7	98256091	C	A	0.000162	0.435	0.50948	-0.277853	0.4212	17444	-+++---	17444	-1	Intron	NPTX2
7	98256144	G	A	0.000264	0.357	0.55035	0.196683	0.3293	17444	-+--++-	17444	-1	Intron	NPTX2
7	98256220	C	T	0.0486	2.55	0.11008	0.039785	0.0249	17444	+++-+++	17340	-1	Intron	NPTX2
7	98256335	G	T	0.412	0.0494	0.8241	0.002418	0.0109	17444	-+---++	17398	-1	Intron	NPTX2
7	98256357	C	CA	0.446	0.0969	0.75563	0.003352	0.0108	17444	-+---++	17444	-1	Insertion	NPTX2
7	98256416	C	A	0.00022	0.0156	0.90054	-0.045097	0.3608	17444	-+-+---	17444	-1	Intron	NPTX2
7	98256506	C	T	9.81e-05	0.128	0.72045	-0.193496	0.5407	17444	--+---+	17444	-1	Synonymous	NPTX2
7	98256552	A	G	0.0002	2.72	0.09922	-0.624068	0.3785	17444	---+-+-	17444	-1	Nonsynonymous	NPTX2
7	98256626	C	T	6.04e-05	0.607	0.43592	-0.536722	0.6889	17444	---+-++	17444	-1	Synonymous	NPTX2
7	98256684	A	G	0.0124	0.25	0.61712	0.025259	0.0505	15937	-+X+-++	14609	-1	Intron	NPTX2
7	98256739	C	T	0.000618	0.876	0.34942	0.267921	0.2863	9878	XXXX++X	3240	-1	Intron	NPTX2
7	98256740	G	A	0.00205	0.686	0.40745	0.112369	0.1356	13308	#NAME?	7813	-1	Intron	NPTX2
7	98256754	T	C	0.0211	1.27	0.2599	-0.042017	0.0373	17444	--+--++	17058	-1	Intron	NPTX2
7	98256799	C	T	0.00112	1.32	0.25013	-0.483279	0.4202	2535	#NAME?	1647	-1	Intron	NPTX2
7	98256825	A	G	0.000295	0.0277	0.86793	-0.051809	0.3116	17444	-+X++-+	17444	-1	Intron	NPTX2
7	98256828	G	C	0.000415	0.642	0.42314	-0.245151	0.3061	12878	X-X--+X	5792	-1	Intron	NPTX2
7	98256864	C	T	0.00068	0.042	0.83758	-0.044901	0.219	15339	-X+-++-	10946	-1	Intron	NPTX2
7	98256865	G	A	6.76e-05	1.84	0.17537	0.88271	0.6514	17444	-+--+++	17444	-1	Intron	NPTX2
7	98256901	G	A	2.24e-05	3.96	0.04672	-5.90438	2.9687	2535	#NAME?	2361	-1	Intron	NPTX2
7	98256914	G	A	0.000335	0.374	0.54088	-0.178874	0.2925	17444	#NAME?	17444	-1	Intron	NPTX2
7	98256915	G	A	1.75e-05	0.919	0.33766	-1.22726	1.28	17444	--++--+	17444	-1	Intron	NPTX2
7	98256948	T	C	0.0136	1.84	0.17549	-0.062529	0.0462	17444	--+--++	17032	-1	Intron	NPTX2
7	98257058	G	A	0.00146	0.0492	0.8244	0.031136	0.1403	17444	---++++	12244	-1	Intron	NPTX2
7	98257085	A	G	0.446	0.103	0.7483	0.003456	0.0108	17444	-+---++	17440	-1	Intron	NPTX2
7	98257089	C	T	9e-05	2.27	0.13154	0.85116	0.5644	17444	-+--X++	17444	-1	Intron	NPTX2
7	98257154	AG	A	0.0124	1.16	0.28122	-0.052187	0.0484	17444	--+--++	17444	-1	Deletion	NPTX2
7	98257158	G	A	0.00815	0.0646	0.7994	-0.01642	0.0646	14815	#NAME?	10704	-1	Intron	NPTX2
7	98257276	G	C	1.92e-05	0.261	0.60936	0.623825	1.2208	17444	+++--+-	17444	-1	Intron	NPTX2
7	98257345	C	T	0.0241	0.669	0.41338	0.02856	0.0349	17444	+++++++	17212	-1	Intron	NPTX2
7	98257346	G	A	1.76e-05	2.94	0.08624	-5.73536	3.3431	2535	#NAME?	838	-1	Intron	NPTX2
7	98257415	C	G	0.000218	0.0083	0.92742	-0.033047	0.3628	17444	--+++-+	17444	-1	Intron	NPTX2
7	98257471	C	T	0.00939	2.5	0.11399	0.098198	0.0621	13920	#NAME?	8899	-1	Intron	NPTX2
7	98257474	T	G	0.000201	0.145	0.70342	0.143934	0.3781	17444	+-+-+-+	17444	-1	Intron	NPTX2
7	98257518	T	C	0.00734	0.186	0.66659	0.031378	0.0728	12937	-XXX+++	11971	-1	Intron	NPTX2
7	98257719	C	T	2.37e-05	0.0818	0.77488	-0.314344	1.0991	17444	--X++--	17444	-1	Synonymous	NPTX2
7	98257722	G	T	0.000255	0.606	0.43639	-0.685087	0.8802	2535	#NAME?	2258	-1	Synonymous	NPTX2
7	98257755	C	T	0.0143	2.42	0.1195	-0.070272	0.0451	17444	-----++	17037	-1	Synonymous	NPTX2
7	98257833	A	T	5.1e-05	0.294	0.58775	-0.406308	0.7495	17444	+-+--+-	17444	-1	Synonymous	NPTX2
7	98257884	C	T	0.000995	2.66	0.10305	-0.316966	0.1944	13308	#NAME?	6982	-1	Synonymous	NPTX2
7	98257906	G	A	0.000122	0.00266	0.95888	-0.024999	0.4849	17444	-+--+-+	17444	-1	Nonsynonymous	NPTX2
7	98258079	G	C	0.00722	0.0653	0.79833	-0.016157	0.0632	17444	++++--+	15693	-1	Utr3	NPTX2
7	98258099	A	C	0.00275	0.00086	0.97661	0.003434	0.1171	13308	#NAME?	7417	-1	Utr3	NPTX2
7	98258244	T	C	3.25e-05	0.709	0.39992	0.791016	0.9397	17444	+X-++++	17444	-1	Utr3	NPTX2
7	98258325	G	C	3.35e-06	0.428	0.51293	11.036	16.8673	524	XXXXXX+	478	-1	Utr3	NPTX2
7	98258341	G	A	0.00275	0.00108	0.97377	0.003852	0.1172	13308	#NAME?	7374	-1	Utr3	NPTX2
7	98258393	C	T	0.000406	5.09	0.02405	-1.57305	0.6972	2535	#NAME?	933	-1	Utr3	NPTX2
7	98258429	C	T	0.000297	2.04	0.15357	0.443054	0.3105	17444	-+-+-++	17444	-1	Utr3	NPTX2
7	98258430	G	A	0.000281	1.29	0.25514	0.363175	0.3191	17444	-+--+-+	17444	-1	Utr3	NPTX2
7	98258481	G	A	0.000334	0.403	0.52567	-0.1859	0.2929	17444	#NAME?	17444	-1	Utr3	NPTX2
7	98258567	G	A	2.9e-05	0.478	0.48928	0.68718	0.9938	17444	++--+--	17444	-1	Utr3	NPTX2
7	98258568	G	C	0.000167	4.06	0.04387	0.834273	0.414	17444	-++-++-	17444	-1	Utr3	NPTX2
7	98258608	G	A	0.1	0.11	0.74031	0.005914	0.0178	17444	-++++--	17356	-1	Utr3	NPTX2
7	98258736	G	A	0.0964	0.666	0.41455	0.014803	0.0181	17444	--++++-	17248	-1	Utr3	NPTX2
7	98258748	A	T	0.0446	1.86	0.17235	0.035396	0.0259	17444	+++-+++	17343	-1	Utr3	NPTX2
7	98258803	T	C	0.00123	2.55	0.11064	0.586639	0.3677	3000	X+X-XXX	1283	-1	Utr3	NPTX2
7	98258830	G	A	0.00484	2.1	0.14771	-0.111678	0.0771	17444	--++---	11182	-1	Utr3	NPTX2
7	98258912	GA	G	0.00406	0.151	0.69745	-0.032745	0.0842	17444	-+++-+-	17444	-1	Deletion	NPTX2
7	98258985	A	C	9.57e-05	1.33	0.24826	0.632023	0.5474	17444	---+-+-	17444	-1	Utr3	NPTX2
7	98259123	T	C	0.00188	0.865	0.35226	0.115018	0.1236	17444	+-+++++	12976	-1	Utr3	NPTX2
7	98259131	T	C	6.26e-05	0.114	0.73575	0.228331	0.6766	17444	#NAME?	17444	-1	Utr3	NPTX2
7	98259173	T	C	9.7e-05	0.0132	0.90859	0.062412	0.5436	17444	+-++--+	17444	-1	Utr3	NPTX2
6	89855742	C	A	0.000781	0.00435	0.947	-0.012978	0.1968	16549	XXXX+-X	16549	-1	Upstream	PM20D2
6	89855769	G	T	1.15e-05	0.101	0.751	-1.3155	4.137	2535	#NAME?	2464	-1	Utr5	PM20D2
6	89855805	C	A	0.0062	0.918	0.338	-0.077491	0.0809	12413	#NAME?	11439	-1	Utr5	PM20D2
6	89856067	G	T	3.75e-05	0.0279	0.867	0.149919	0.8979	16549	+++X+-+	16549	-1	Synonymous	PM20D2
6	89856068	G	C	0.000104	0.507	0.477	0.384666	0.5403	16549	-X-X++-	16549	-1	Nonsynonymous	PM20D2
6	89856313	G	T	8.47e-05	0.301	0.583	-0.327426	0.5972	16549	+++X+--	16549	-1	Synonymous	PM20D2
6	89856372	TCGGGGGCGACCCGGGAAGGG	T	0.0109	0.107	0.743	0.017307	0.0529	16549	-+-X++-	16549	-1	Deletion	PM20D2
6	89856380	G	A	0.00353	3.26	0.071	0.167329	0.0927	16549	+++X+++	15948	-1	Intron	PM20D2
6	89856407	G	A	0.00169	0.0697	0.792	0.03774	0.1429	14518	#NAME?	13403	-1	Intron	PM20D2
6	89856442	G	GGT	0.00187	2.49	0.115	-0.20072	0.1273	16549	--+X--+	16549	-1	Insertion	PM20D2
6	89856450	T	C	0.344	0.0265	0.871	-0.001885	0.0116	16549	-+-X-++	16541	-1	Intron	PM20D2
6	89856453	G	T	0.000154	0.118	0.731	0.388119	1.1308	2535	#NAME?	2183	-1	Intron	PM20D2
6	89856485	G	T	0.000191	2.22	0.137	0.592493	0.398	16549	-++X+++	16549	-1	Intron	PM20D2
6	89856500	A	G	0.0271	0.494	0.482	-0.0238	0.0339	16549	---X-++	16507	-1	Intron	PM20D2
6	89856518	G	C	8.71e-05	0.00314	0.955	0.084252	1.5047	2535	#NAME?	1256	-1	Intron	PM20D2
6	89856524	G	A	1.09e-05	1.43	0.231	1.99787	1.6683	16549	XXXX++-	16549	-1	Intron	PM20D2
6	89856548	A	C	0.00219	2	0.158	0.3166	0.2241	4566	+X+XXX-	2859	-1	Intron	PM20D2
6	89856717	C	T	0.792	2.61	0.106	-0.021885	0.0135	16549	--+X--+	16526	-1	Intron	PM20D2
6	89856757	A	G	0.000331	0.21	0.647	-0.138362	0.3022	16549	-X-X---	16549	-1	Intron	PM20D2
6	89856981	TGTC	T	0.0016	0.535	0.465	0.100638	0.1376	16549	++-X++-	16549	-1	Deletion	PM20D2
6	89856984	C	T	0.0295	0.263	0.608	-0.016663	0.0325	16549	---X-++	16495	-1	Intron	PM20D2
6	89856985	G	A	0.00136	0.0398	0.842	-0.03119	0.1564	15042	-+XX++-	13177	-1	Intron	PM20D2
6	89857120	G	A	0.336	0.137	0.712	-0.004304	0.0116	16549	-+-X-++	16525	-1	Intron	PM20D2
6	89857167	T	C	3.39e-06	0.191	0.662	3.65862	8.366	2105	X+XXXXX	2036	-1	Intron	PM20D2
6	89857207	C	T	2.98e-05	0.000451	0.983	-0.021368	1.0063	16549	--+X+-+	16549	-1	Intron	PM20D2
6	89857335	G	A	2.19e-06	2.49	0.114	-5.85826	3.7112	16549	XX-X---	16549	-1	Intron	PM20D2
6	89857370	G	C	0.000503	0.00123	0.972	0.008602	0.2452	16549	-++X+-+	16549	-1	Intron	PM20D2
6	89857428	T	C	0.792	2.61	0.106	-0.021868	0.0135	16549	--+X--+	16524	-1	Intron	PM20D2
6	89857609	C	G	4.5e-05	0.679	0.41	1.72463	2.0931	2535	#NAME?	2308	-1	Intron	PM20D2
6	89857680	C	T	0.00322	0.267	0.605	0.057878	0.112	12413	#NAME?	10158	-1	Intron	PM20D2
6	89857698	CTTTT	C	0.742	2.58	0.108	-0.020187	0.0126	16549	--+X--+	16549	-1	Deletion	PM20D2
6	89857742	C	T	0.000744	0.239	0.625	0.098571	0.2017	16549	++-X-+-	16549	-1	Intron	PM20D2
6	89857758	G	A	0.0498	3.1	0.0784	0.046658	0.0265	15042	+-XX++-	14315	-1	Intron	PM20D2
6	89857940	C	G	0.00708	0.171	0.68	0.031278	0.0757	12413	#NAME?	10285	-1	Intron	PM20D2
6	89857942	C	T	4.5e-05	0.679	0.41	1.72463	2.0931	2535	#NAME?	2307	-1	Intron	PM20D2
6	89857982	G	C	0.000144	0.596	0.44	-0.353011	0.4574	16549	--+X-+-	16549	-1	Intron	PM20D2
6	89857993	C	T	2.9e-05	1	0.317	-1.0208	1.0205	16549	---X---	16549	-1	Intron	PM20D2
6	89858017	GGTT	G	0.000374	0.647	0.421	-0.228567	0.2841	16549	--+X-+-	16549	-1	Deletion	PM20D2
6	89858030	T	G	1.04e-05	0.135	0.713	0.625578	1.7034	16549	+--X-+-	16549	-1	Intron	PM20D2
6	89858034	G	A	0.343	0.0251	0.874	-0.001833	0.0116	16549	-+-X-++	16540	-1	Intron	PM20D2
6	89858169	A	G	0.0109	0.408	0.523	0.039025	0.0611	12413	#NAME?	10382	-1	Intron	PM20D2
6	89858171	AT	A	1.1e-05	0.269	0.604	-0.857373	1.6544	16549	++-X---	16549	-1	Deletion	PM20D2
6	89858213	T	C	0.000243	0.154	0.695	0.138351	0.3526	16549	XXXX-+-	16549	-1	Intron	PM20D2
6	89858268	C	T	0.000848	1.98	0.16	0.27858	0.1981	15042	++XX++-	10729	-1	Intron	PM20D2
6	89858332	A	G	0.0119	0.615	0.433	-0.039701	0.0506	16549	+--X---	14703	-1	Intron	PM20D2
6	89858764	T	G	2.78e-05	0.00611	0.938	0.081527	1.0432	16549	X--X++-	16549	-1	Intron	PM20D2
6	89858844	C	T	3.42e-05	1.16	0.282	2.58371	2.4012	2535	#NAME?	2426	-1	Intron	PM20D2
6	89858851	G	A	0.269	0.485	0.486	-0.008633	0.0124	16549	-+-X+-+	16530	-1	Intron	PM20D2
6	89858900	G	A	0.000156	0.851	0.356	-1.03628	1.1231	2535	#NAME?	2254	-1	Intron	PM20D2
6	89858910	A	G	0.000723	0.103	0.748	0.072763	0.2264	13490	X-+X+-X	10813	-1	Intron	PM20D2
6	89858977	C	T	0.0459	1.31	0.253	0.031486	0.0276	15042	+-XX++-	14241	-1	Normal_Splice_Site	PM20D2
6	89859120	T	C	6.75e-05	0.255	0.614	0.337798	0.669	16549	+-+X+--	16549	-1	Nonsynonymous	PM20D2
6	89859284	T	C	0.000156	0.0187	0.891	-0.060196	0.4405	16549	---X+-+	16549	-1	Intron	PM20D2
6	89859316	G	T	6.32e-06	0.26	0.61	-1.11418	2.1872	16549	--+X---	16549	-1	Intron	PM20D2
6	89859420	G	A	0.00114	0.611	0.435	-0.127027	0.1626	16549	-X-X+--	16549	-1	Intron	PM20D2
6	89859481	G	A	0.0231	0.784	0.376	0.033971	0.0384	15042	+-XX++-	14456	-1	Intron	PM20D2
6	89859486	A	G	0.00322	0.269	0.604	0.058102	0.112	12413	#NAME?	10156	-1	Intron	PM20D2
6	89859547	A	G	0.00145	17.8	2.48e-05	0.70257	0.1666	12413	#NAME?	12399	-1	Intron	PM20D2
6	89859630	G	A	0.00371	0.0327	0.857	0.016355	0.0904	16549	+++X--+	15275	-1	Intron	PM20D2
6	89859644	T	G	0.00372	4.01	0.0452	0.180787	0.0903	16549	+++X+++	15955	-1	Intron	PM20D2
6	89859657	TTG	T	0.000228	0.106	0.744	-0.118705	0.3642	16549	+++X--+	16549	-1	Deletion	PM20D2
6	89859666	T	A	0.00679	0.295	0.587	-0.036354	0.0669	16549	+--X-+-	16368	-1	Intron	PM20D2
6	89859679	A	C	1.28e-05	0.785	0.376	-1.36318	1.5386	16549	---X+--	16549	-1	Intron	PM20D2
6	89859750	A	G	8.28e-05	0.0818	0.775	0.172839	0.6043	16549	--+X++-	16549	-1	Intron	PM20D2
6	89859753	G	A	0.000408	0.591	0.442	-0.209238	0.2721	16549	+--X---	13025	-1	Intron	PM20D2
6	89859895	C	T	0.000849	0.285	0.593	0.107897	0.202	14444	-X-X+++	7422	-1	Intron	PM20D2
6	89860010	A	C	0.000145	1.72	0.19	-0.599422	0.457	16549	++XX+--	16549	-1	Intron	PM20D2
6	89860033	G	A	4.46e-05	0.654	0.419	1.70102	2.103	2535	#NAME?	2312	-1	Intron	PM20D2
6	89860090	G	A	0.00304	2.47	0.116	0.167595	0.1066	14518	#NAME?	9340	-1	Intron	PM20D2
6	89860116	T	C	0.00715	0.898	0.343	-0.061841	0.0653	16549	+--X---	14647	-1	Intron	PM20D2
6	89860167	C	T	0.000972	0.143	0.705	0.075469	0.1995	12937	+XXX++-	6381	-1	Intron	PM20D2
6	89860295	A	G	0.271	1.52	0.218	-0.015239	0.0124	16549	+-+X--+	16541	-1	Intron	PM20D2
6	89860312	G	A	0.268	0.568	0.451	-0.009351	0.0124	16549	-+-X+-+	16534	-1	Intron	PM20D2
6	89860323	A	G	0.171	0.0234	0.878	0.002234	0.0146	16549	-++X+--	16515	-1	Intron	PM20D2
6	89860451	G	T	0.000296	0.437	0.508	0.211199	0.3194	16549	X+-X+++	16549	-1	Intron	PM20D2
6	89860459	G	A	0.0261	2.49	0.114	-0.054445	0.0345	16549	---X--+	16496	-1	Intron	PM20D2
6	89860650	A	G	0.0442	1.34	0.247	0.032472	0.0281	15042	+-XX++-	14409	-1	Intron	PM20D2
6	89860718	C	T	0.00104	0.00541	0.941	-0.014481	0.1969	12413	#NAME?	11904	-1	Intron	PM20D2
6	89860812	G	A	0.02	0.206	0.65	-0.019436	0.0428	13920	#NAME?	11451	-1	Intron	PM20D2
6	89860824	C	T	4.56e-05	0.553	0.457	-0.605175	0.8139	16549	++-X+-+	16549	-1	Intron	PM20D2
6	89860872	C	CAAA	0.792	2.65	0.104	-0.022015	0.0135	16549	--+X--+	16549	-1	Insertion	PM20D2
6	89860908	G	T	0.00618	0.874	0.35	-0.075704	0.081	12413	#NAME?	11378	-1	Intron	PM20D2
6	89860914	AT	A	0.00223	3.01	0.0828	-0.202348	0.1166	16549	+--X---	16549	-1	Deletion	PM20D2
6	89860924	A	T	0.000727	4.04	0.0443	-0.47363	0.2355	12413	#NAME?	5526	-1	Intron	PM20D2
6	89860953	C	CT	0.314	0.124	0.724	-0.004177	0.0118	16549	-+-X-++	16549	-1	Insertion	PM20D2
6	89861004	C	A	0.000426	0.274	0.6	0.139482	0.2663	16549	++-X+--	16549	-1	Intron	PM20D2
6	89861008	G	A	0.000292	0.0395	0.843	0.063886	0.3216	16549	+-+X++-	16549	-1	Intron	PM20D2
6	89861036	G	A	0.0748	1.05	0.305	0.021413	0.0209	16549	---X-+-	16469	-1	Intron	PM20D2
6	89861084	A	G	0.343	0.0221	0.882	-0.001721	0.0116	16549	-+-X-++	16539	-1	Intron	PM20D2
6	89861141	G	C	0.00145	17.8	2.48e-05	0.70235	0.1666	12413	#NAME?	12399	-1	Intron	PM20D2
6	89861272	G	A	0.000222	0.706	0.401	-0.373974	0.4451	11385	XX-X--X	9534	-1	Intron	PM20D2
6	89861326	C	A	0.0109	0.426	0.514	0.039829	0.061	12413	#NAME?	10350	-1	Intron	PM20D2
6	89861447	G	A	0.0223	0.656	0.418	0.031649	0.0391	15042	+-XX++-	14482	-1	Intron	PM20D2
6	89861457	A	G	0.000108	7.54	0.00603	1.45115	0.5285	16549	-X-X-+-	16549	-1	Intron	PM20D2
6	89861602	T	G	0.000507	0.0967	0.756	0.075953	0.2443	16549	-++X+-+	16549	-1	Intron	PM20D2
6	89861690	C	T	0.0498	3.15	0.0761	0.047025	0.0265	15042	+-XX++-	14381	-1	Intron	PM20D2
6	89861771	G	A	0.00225	0.167	0.683	0.047345	0.116	16549	---X+--	11855	-1	Intron	PM20D2
6	89861812	CA	C	0.116	1.52	0.218	0.02113	0.0172	16549	+--X-++	16549	-1	Deletion	PM20D2
6	89861848	A	G	0.00286	0.00451	0.946	0.007397	0.1101	14444	+X-X+--	12246	-1	Intron	PM20D2
6	89861912	C	T	9.41e-05	0.311	0.577	0.316267	0.5667	16549	--+X++-	16549	-1	Intron	PM20D2
6	89861992	A	C	0.000399	0.00566	0.94	0.020706	0.2751	16549	X+-X-+-	16549	-1	Intron	PM20D2
6	89862087	A	G	6.18e-06	1.84	0.175	2.9967	2.2111	16549	+++X+++	16549	-1	Intron	PM20D2
6	89862095	A	G	0.0223	0.665	0.415	0.031878	0.0391	15042	+-XX++-	14478	-1	Intron	PM20D2
6	89862114	G	A	0.0102	0.0282	0.867	0.009175	0.0546	16549	-++X---	15466	-1	Intron	PM20D2
6	89862315	G	A	3.23e-06	0.00833	0.927	-0.279148	3.0582	16549	#NAME?	16549	-1	Intron	PM20D2
6	89862451	AT	A	0.337	0.416	0.519	-0.0075	0.0116	16549	---X+-+	16549	-1	Deletion	PM20D2
6	89862485	A	G	0.00267	0.649	0.42	-0.110981	0.1378	9878	XXXX+-X	9809	-1	Intron	PM20D2
6	89862584	A	G	0.0227	0.172	0.678	0.015309	0.0369	16549	+--X++-	15962	-1	Intron	PM20D2
6	89862658	A	G	0.000267	3.46	0.0627	-0.62568	0.3362	16549	X+-X--+	16549	-1	Intron	PM20D2
6	89862725	T	C	0.27	1.49	0.222	-0.015126	0.0124	16549	+-+X--+	16540	-1	Intron	PM20D2
6	89862740	C	T	5.59e-06	0.00807	0.928	-0.208943	2.3258	16549	X+-X---	16549	-1	Intron	PM20D2
6	89862863	C	A	5.25e-05	0.209	0.647	-0.347094	0.759	16549	--+X-+-	16549	-1	Nonsynonymous	PM20D2
6	89863059	A	G	0.00385	0.256	0.613	0.044931	0.0888	16549	++-X-++	12643	-1	Intron	PM20D2
6	89863075	T	G	0.00017	1.52	0.218	0.520007	0.4217	16549	XXXX-+-	16549	-1	Intron	PM20D2
6	89863185	T	G	9.38e-05	0.68	0.409	-0.468081	0.5674	16549	X+-X+--	16549	-1	Intron	PM20D2
6	89863253	A	G	3.73e-06	0.341	0.559	4.24451	7.273	2535	#NAME?	941	-1	Intron	PM20D2
6	89863293	C	T	1.68e-05	0.0876	0.767	-1.01277	3.4226	2535	#NAME?	2330	-1	Intron	PM20D2
6	89863397	A	G	0.00104	0.00442	0.947	-0.013088	0.1968	12413	#NAME?	12403	-1	Intron	PM20D2
6	89863461	C	T	0.0213	0.0344	0.853	-0.007071	0.0381	16549	--+X-+-	15508	-1	Intron	PM20D2
6	89863535	G	T	0.000781	0.00446	0.947	-0.013135	0.1968	16549	#NAME?	16549	-1	Intron	PM20D2
6	89863553	T	G	0.00323	0.275	0.6	0.058744	0.1119	12413	#NAME?	10129	-1	Intron	PM20D2
6	89863612	T	A	0.316	0.0126	0.91	0.001329	0.0118	16549	-+-X+++	16538	-1	Intron	PM20D2
6	89863641	T	TTA	0.00501	0.43	0.512	-0.051087	0.0779	16549	+++X+--	16549	-1	Insertion	PM20D2
6	89863749	T	A	1.67e-05	0.0823	0.774	-0.38576	1.3449	16549	+--X+-+	16549	-1	Intron	PM20D2
6	89863880	G	T	0.316	0.0128	0.91	0.001337	0.0118	16549	-+-X+++	16538	-1	Intron	PM20D2
6	89863899	T	A	1.98e-05	0.744	0.388	-1.06495	1.2344	16549	+--X--+	16549	-1	Intron	PM20D2
6	89863927	A	G	0.0217	0.196	0.658	0.019285	0.0436	12413	#NAME?	10331	-1	Intron	PM20D2
6	89864049	G	A	0.000241	0.156	0.693	0.139774	0.3543	16549	---X-+-	16549	-1	Intron	PM20D2
6	89864189	C	G	2.83e-05	0.195	0.659	0.456254	1.0334	16549	-++X++-	16549	-1	Intron	PM20D2
6	89864198	C	G	0.00234	0.118	0.731	-0.039069	0.1139	16549	---X++-	13106	-1	Intron	PM20D2
6	89864212	C	A	4.46e-05	0.445	0.505	1.40414	2.1041	2535	#NAME?	2314	-1	Intron	PM20D2
6	89864223	G	A	0.316	0.0133	0.908	0.001361	0.0118	16549	-+-X+++	16538	-1	Intron	PM20D2
6	89864355	A	G	1.48e-06	0.923	0.337	-4.34037	4.5169	16549	XX-X---	16549	-1	Intron	PM20D2
6	89864406	G	A	3e-05	0.000171	0.99	0.033568	2.5655	2535	#NAME?	2312	-1	Intron	PM20D2
6	89864487	G	T	0.000203	0.432	0.511	-0.253714	0.3859	16549	--+X-++	16549	-1	Nonsynonymous	PM20D2
6	89864535	C	T	8e-06	2.34	0.126	-2.97463	1.943	16549	---X---	16549	-1	Nonsynonymous	PM20D2
6	89864658	G	A	0.00617	0.871	0.351	-0.075674	0.0811	12413	#NAME?	11343	-1	Intron	PM20D2
6	89864679	A	G	0.344	0.0201	0.887	-0.00164	0.0116	16549	-+-X-++	16539	-1	Intron	PM20D2
6	89864781	C	T	0.0213	1.66	0.198	-0.048974	0.0381	16549	---X-++	16517	-1	Intron	PM20D2
6	89864834	A	G	2.54e-05	0.0981	0.754	-0.873315	2.7881	2535	#NAME?	2245	-1	Intron	PM20D2
6	89865019	G	A	0.000399	1.68	0.195	0.356389	0.2753	16549	+X+X-++	16549	-1	Intron	PM20D2
6	89865052	G	A	0.000223	0.261	0.609	-0.188202	0.3684	16549	-+-X+--	16549	-1	Intron	PM20D2
6	89865071	A	G	0.316	0.0136	0.907	0.001378	0.0118	16549	-+-X+++	16536	-1	Intron	PM20D2
6	89865098	A	G	0.00712	0.192	0.661	0.033048	0.0755	12413	#NAME?	10244	-1	Intron	PM20D2
6	89865166	G	A	0.000413	0.00879	0.925	-0.025378	0.2706	16549	+++X---	16549	-1	Intron	PM20D2
6	89865196	A	G	1.62e-05	1.33	0.248	-1.57634	1.3648	16549	---X-+-	16549	-1	Intron	PM20D2
6	89865225	T	C	0.00598	0.978	0.323	-0.071649	0.0724	16025	#NAME?	15080	-1	Intron	PM20D2
6	89865295	C	T	0.00497	0.571	0.45	-0.063263	0.0837	14444	-X+X-+-	11684	-1	Intron	PM20D2
6	89865373	A	G	0.000182	0.0788	0.779	0.114398	0.4075	16549	-+-X+--	16549	-1	Intron	PM20D2
6	89865597	A	AT	0.497	1.91	0.167	-0.015207	0.011	16549	--+X---	16549	-1	Insertion	PM20D2
6	89865627	G	A	0.211	0.557	0.455	-0.010063	0.0135	16549	-+-X--+	16524	-1	Intron	PM20D2
6	89865665	G	A	0.00051	2.71	0.1	0.400306	0.2433	16549	X+XX-+-	16549	-1	Intron	PM20D2
6	89865713	C	T	3.56e-05	0.0639	0.8	0.23275	0.9207	16549	+-+X-+-	16549	-1	Intron	PM20D2
6	89865825	G	A	1.67e-05	0.715	0.398	-1.13727	1.345	16549	+--X++-	16549	-1	Intron	PM20D2
6	89865911	G	T	3.55e-05	2.11	0.146	3.42619	2.3575	2535	#NAME?	1656	-1	Intron	PM20D2
6	89866048	C	T	0.00573	1.03	0.311	0.08338	0.0823	12937	+XXX+++	12471	-1	Intron	PM20D2
6	89866067	T	C	0.00323	0.286	0.593	0.059836	0.1119	12413	#NAME?	10138	-1	Intron	PM20D2
6	89866279	A	G	0.00013	0.968	0.325	-0.474319	0.4822	16549	--+X--+	16549	-1	Intron	PM20D2
6	89866311	G	A	0.000212	3.58	0.0585	-0.7142	0.3775	16549	-X-X---	16549	-1	Intron	PM20D2
6	89866438	A	C	8.97e-06	0.0522	0.819	0.419439	1.8354	16549	-+-X-+-	16549	-1	Intron	PM20D2
6	89866549	A	G	2.53e-06	1.23	0.268	-3.83195	3.458	16549	++-X+-+	16549	-1	Intron	PM20D2
6	89866824	G	A	3.71e-05	0.135	0.714	-0.331268	0.903	16549	X--X-+-	16549	-1	Intron	PM20D2
6	89866845	TC	T	0.0183	1.61	0.204	0.05211	0.041	16549	-++X+++	16549	-1	Deletion	PM20D2
6	89866858	C	T	0.00145	0.192	0.662	0.06318	0.1443	16549	-++X+--	10516	-1	Intron	PM20D2
6	89866909	C	G	0.00869	1.86	0.173	0.088011	0.0646	13920	#NAME?	6121	-1	Intron	PM20D2
6	89866990	T	G	0.269	0.498	0.48	-0.008755	0.0124	16549	-+-X+-+	16523	-1	Intron	PM20D2
6	89867035	C	T	0.000455	0.102	0.749	-0.087927	0.2752	14518	#NAME?	11960	-1	Intron	PM20D2
6	89867121	AATTTTT	A	0.0033	0.000896	0.976	0.00287	0.0959	16549	-+-X-+-	16549	-1	Deletion	PM20D2
6	89867122	A	G	0.00041	0.00988	0.921	0.026984	0.2714	16549	++-X-+-	16549	-1	Intron	PM20D2
6	89867195	A	G	0.000343	1.29	0.256	0.389482	0.343	12413	#NAME?	9528	-1	Intron	PM20D2
6	89867199	T	C	0.000157	0.0825	0.774	-0.12605	0.439	16549	--+X--+	16549	-1	Intron	PM20D2
6	89867402	T	C	0.000124	0.0633	0.801	0.317417	1.2616	2535	#NAME?	1333	-1	Intron	PM20D2
6	89867501	A	T	6.8e-06	1.02	0.313	5.43491	5.3864	2535	#NAME?	1882	-1	Intron	PM20D2
6	89867561	T	TA	0.316	0.0118	0.913	0.001285	0.0118	16549	-+-X+++	16549	-1	Insertion	PM20D2
6	89867591	TG	T	0.00732	1.75	0.186	0.085259	0.0645	16549	+--X-++	16549	-1	Deletion	PM20D2
6	89867657	C	G	0.00191	0.00722	0.932	0.010709	0.1261	16549	++-X-+-	16549	-1	Intron	PM20D2
6	89867701	G	A	0.269	0.502	0.478	-0.00879	0.0124	16549	-+-X+-+	16519	-1	Intron	PM20D2
6	89867743	T	G	0.000389	0.112	0.737	-0.107556	0.3208	12507	X+XX+--	12455	-1	Intron	PM20D2
6	89867762	C	T	4.36e-05	0.494	0.482	1.49449	2.127	2535	#NAME?	2319	-1	Intron	PM20D2
6	89867799	T	C	0.00616	0.78	0.377	-0.071641	0.0811	12413	#NAME?	9903	-1	Intron	PM20D2
6	89867839	G	A	0.792	2.47	0.116	-0.021274	0.0135	16549	--+X--+	16506	-1	Intron	PM20D2
6	89867898	G	A	0.00168	0.0919	0.762	0.043389	0.1431	14518	#NAME?	13510	-1	Intron	PM20D2
6	89867962	T	A	0.00625	3.35e-05	0.995	0.000457	0.0789	12937	-XXX++-	6068	-1	Intron	PM20D2
6	89867965	G	C	0.00158	0.13	0.719	-0.049843	0.1385	16549	---X+-+	13920	-1	Intron	PM20D2
6	89867970	CA	C	0.00509	0.5	0.479	0.054637	0.0772	16549	+--X-++	16549	-1	Deletion	PM20D2
6	89867980	T	C	0.269	0.505	0.477	-0.008813	0.0124	16549	-+-X+-+	16517	-1	Intron	PM20D2
6	89867992	A	G	0.00276	0.749	0.387	-0.090618	0.1047	16549	+-+X---	14928	-1	Intron	PM20D2
6	89868011	T	A	4.3e-05	0.552	0.457	1.59156	2.1415	2535	#NAME?	2323	-1	Intron	PM20D2
6	89868078	A	G	0.0116	0.571	0.45	0.038711	0.0512	16549	+++X+--	14264	-1	Nonsynonymous	PM20D2
6	89868128	A	G	0.00241	2.37	0.124	0.195108	0.1269	12937	+XXX++-	12506	-1	Nonsynonymous	PM20D2
6	89868161	A	G	3.16e-05	1.68	0.195	-1.26825	0.9784	16549	+--X-+-	16549	-1	Nonsynonymous	PM20D2
6	89868185	TAA	T	0.000323	0.231	0.631	-0.147193	0.3061	16549	+X-X---	16549	-1	Deletion	PM20D2
6	89868190	G	GT	0.316	0.00635	0.936	0.000943	0.0118	16549	-+-X+++	16549	-1	Insertion	PM20D2
6	89868270	C	T	1.48e-06	1.19	0.276	-4.91705	4.5162	16549	XX-X---	16549	-1	Intron	PM20D2
6	89868287	G	A	0.317	0.0328	0.856	0.002138	0.0118	16549	-+-X+++	16507	-1	Intron	PM20D2
6	89868317	AG	A	0.0213	1.63	0.202	-0.048609	0.0381	16549	---X-++	16549	-1	Deletion	PM20D2
6	89868457	G	A	0.000128	0.865	0.352	0.451569	0.4856	16549	X-XX++-	16549	-1	Intron	PM20D2
6	89868508	A	G	0.316	0.0129	0.91	0.001343	0.0118	16549	-+-X+++	16498	-1	Intron	PM20D2
6	89868512	G	A	8.46e-06	0.877	0.349	4.52135	4.828	2535	#NAME?	2484	-1	Intron	PM20D2
6	89868602	TGTTA	T	0.0109	0.0933	0.76	0.016179	0.053	16549	-+-X++-	16549	-1	Deletion	PM20D2
6	89868701	C	A	0.0032	0.252	0.616	0.056458	0.1124	12413	#NAME?	10185	-1	Intron	PM20D2
6	89868732	C	T	0.0122	0.517	0.472	0.035931	0.05	16549	+++X---	12369	-1	Intron	PM20D2
6	89868733	G	A	0.346	0.0437	0.834	-0.002416	0.0116	16549	-+-X-++	16480	-1	Intron	PM20D2
6	89868735	T	C	0.000298	0.704	0.402	0.683099	0.8143	2535	#NAME?	1380	-1	Intron	PM20D2
6	89868830	T	C	0.00192	0.247	0.619	-0.071857	0.1445	12507	X+XX-+-	7415	-1	Intron	PM20D2
6	89868886	T	C	0.000305	4.17	0.0411	-0.642824	0.3147	16549	---X+--	16549	-1	Intron	PM20D2
6	89869146	G	A	0.00252	0.136	0.712	0.040507	0.1096	16549	+++X-+-	14965	-1	Intron	PM20D2
6	89869167	T	C	0.00707	0.259	0.611	0.038522	0.0758	12413	#NAME?	10252	-1	Intron	PM20D2
6	89869188	G	A	0.000701	1.17	0.28	-0.224249	0.2077	16549	+-+X+++	13709	-1	Intron	PM20D2
6	89869223	C	T	0.00146	17.8	2.39e-05	0.702991	0.1664	12413	#NAME?	12399	-1	Intron	PM20D2
6	89869315	G	A	0.000134	0.0309	0.86	-0.083482	0.4746	16549	--+X++-	16549	-1	Intron	PM20D2
6	89869413	G	A	1.5e-05	0.125	0.724	0.501258	1.4176	16549	++XX---	16549	-1	Intron	PM20D2
6	89869524	A	G	0.000503	0.459	0.498	0.166135	0.2451	16549	+++X-++	16549	-1	Intron	PM20D2
6	89869567	G	A	0.00622	2.98e-05	0.996	0.000432	0.0791	12937	-XXX++-	6085	-1	Intron	PM20D2
6	89869613	T	A	0.792	2.49	0.115	-0.021342	0.0135	16549	--+X--+	16499	-1	Intron	PM20D2
6	89869699	C	CTGTGATTTTGG	0.00241	0.318	0.573	0.063286	0.1122	16549	-+-X-+-	16549	-1	Insertion	PM20D2
6	89869710	G	A	0.000467	0.00571	0.94	-0.01922	0.2544	16549	+-+X+-+	16549	-1	Intron	PM20D2
6	89869953	C	T	3.34e-05	2.51	0.113	-1.50552	0.9504	16549	+--X---	16549	-1	Intron	PM20D2
6	89870305	G	C	0.012	0.0943	0.759	0.016278	0.053	15042	-+XX++-	14646	-1	Intron	PM20D2
6	89870309	C	T	5.02e-06	1.67	0.197	8.08733	6.2664	2535	#NAME?	2529	-1	Intron	PM20D2
6	89870480	C	A	0.00336	0.385	0.535	-0.063054	0.1017	14444	+X-X-+-	11302	-1	Intron	PM20D2
6	89870510	A	G	9.21e-05	0.418	0.518	0.370184	0.5728	16549	-++X+--	16549	-1	Intron	PM20D2
6	89870584	G	T	0.0496	3.44	0.0638	0.049231	0.0266	15042	+-XX++-	14408	-1	Intron	PM20D2
6	89870669	A	G	0.343	0.0154	0.901	-0.001436	0.0116	16549	-+-X-++	16509	-1	Intron	PM20D2
6	89870722	C	G	2.87e-05	0.882	0.348	0.963291	1.0257	16549	+--X+-+	16549	-1	Intron	PM20D2
6	89870731	T	C	0.00289	0.656	0.418	-0.09571	0.1181	12413	#NAME?	8875	-1	Intron	PM20D2
6	89870775	G	T	0.000414	2.27	0.132	0.470118	0.3119	12413	#NAME?	10210	-1	Intron	PM20D2
6	89870859	T	G	4.1e-05	1.31	0.253	-0.980685	0.8585	16549	X+-X-+-	16549	-1	Intron	PM20D2
6	89870868	G	A	0.00143	0.139	0.709	0.058046	0.1555	14518	#NAME?	9041	-1	Intron	PM20D2
6	89870982	G	C	0.00098	2.67	0.102	-0.331611	0.2028	12413	#NAME?	6119	-1	Intron	PM20D2
6	89871040	G	A	2.21e-05	1.19	0.276	1.27429	1.1703	16549	+X-XX++	16549	-1	Intron	PM20D2
6	89871054	G	GA	0.000884	0.765	0.382	-0.161768	0.185	16549	++-X--+	16549	-1	Insertion	PM20D2
6	89871112	T	C	0.00254	0.0566	0.812	-0.029998	0.1261	12413	#NAME?	9832	-1	Intron	PM20D2
6	89871118	C	T	5.58e-05	0.495	0.482	1.32372	1.8809	2535	#NAME?	2269	-1	Intron	PM20D2
6	89871163	G	A	0.027	0.402	0.526	-0.021493	0.0339	16549	---X-++	16478	-1	Intron	PM20D2
6	89871192	C	T	0.00322	0.326	0.568	0.06395	0.112	12413	#NAME?	10197	-1	Intron	PM20D2
6	89871345	C	T	3.87e-05	0.479	0.489	0.611305	0.8832	16549	++-X++-	16549	-1	Intron	PM20D2
6	89871359	C	T	9.37e-06	0.285	0.594	-0.958102	1.7958	16549	+X-X+--	16549	-1	Intron	PM20D2
6	89871375	C	T	0.00358	1.35	0.244	-0.114618	0.0985	14444	-X-X-++	14051	-1	Intron	PM20D2
6	89871389	T	C	0.0239	4.38	0.0364	0.075305	0.036	16549	+++X+++	16487	-1	Intron	PM20D2
6	89871423	AG	A	0.027	0.397	0.529	-0.021349	0.0339	16549	---X-++	16549	-1	Deletion	PM20D2
6	89871476	C	T	0.000487	5.09	0.024	-0.727815	0.3225	9878	XXXX--X	4572	-1	Intron	PM20D2
6	89871490	G	T	0.00616	0.684	0.408	-0.067086	0.0811	12413	#NAME?	8457	-1	Intron	PM20D2
6	89871524	T	A	0.00146	17.9	2.32e-05	0.704061	0.1664	12413	#NAME?	12397	-1	Synonymous	PM20D2
6	89871759	G	A	0.343	0.0147	0.903	-0.001405	0.0116	16549	-+-X-++	16506	-1	Intron	PM20D2
6	89871848	T	A	2.89e-05	0.851	0.356	0.943244	1.0223	16549	+--X+-+	16549	-1	Nonsynonymous	PM20D2
6	89871861	C	T	0.00018	0.104	0.748	0.740171	2.3005	524	XXXXXX+	365	-1	Nonsynonymous	PM20D2
6	89871977	G	C	0.000197	0.233	0.629	-0.189017	0.3913	16549	--+X-++	16549	-1	Nonsynonymous	PM20D2
6	89872057	C	T	0.00289	0.642	0.423	-0.094711	0.1182	12413	#NAME?	8828	-1	Utr3	PM20D2
6	89872168	C	T	0.000743	0.302	0.582	0.110952	0.2017	16549	---X+++	16549	-1	Utr3	PM20D2
6	89872210	T	C	0.000108	0.0181	0.893	0.071016	0.5283	16549	+-+X-+-	16549	-1	Utr3	PM20D2
6	89872301	A	G	3.32e-05	0.00596	0.938	-0.073671	0.9539	16549	--+X+++	16549	-1	Utr3	PM20D2
6	89872399	T	C	6.28e-05	0.833	0.361	0.632857	0.6934	16549	-+-X++-	16549	-1	Utr3	PM20D2
6	89872499	G	T	0.343	0.0342	0.853	-0.002143	0.0116	16549	-+-X-++	16549	-1	Utr3	PM20D2
6	89872516	C	T	0.00362	0.0358	0.85	0.017317	0.0916	16549	-++X++-	12099	-1	Utr3	PM20D2
6	89872525	GC	G	0.269	0.539	0.463	-0.009106	0.0124	16549	-+-X+-+	16549	-1	Deletion	PM20D2
6	89872549	A	G	3.11e-05	0.106	0.745	-0.320658	0.985	16549	--+X-+-	16549	-1	Utr3	PM20D2
6	89872674	C	T	0.000792	0.0527	0.818	-0.044849	0.1953	16549	+++X+-+	16549	-1	Utr3	PM20D2
6	89872676	G	T	0.00322	0.338	0.561	0.065102	0.112	12413	#NAME?	10201	-1	Utr3	PM20D2
6	89872720	A	G	0.012	0.084	0.772	0.01536	0.053	15042	-+XX++-	14643	-1	Utr3	PM20D2
6	89872781	CG	C	0.00433	0.0953	0.758	-0.025839	0.0837	16549	+--X-++	16549	-1	Deletion	PM20D2
6	89872906	G	GA	0.00244	0.315	0.575	0.06253	0.1114	16549	-+-X-+-	16549	-1	Insertion	PM20D2
6	89872910	C	T	4.48e-05	0.514	0.473	1.50545	2.0992	2535	#NAME?	2200	-1	Utr3	PM20D2
6	89872932	G	A	0.000118	1.25	0.263	-0.567087	0.507	16549	---X---	16549	-1	Utr3	PM20D2
6	89872976	C	T	0.344	0.0376	0.846	-0.002243	0.0116	16549	-+-X-++	16503	-1	Utr3	PM20D2
6	89873055	T	A	0.269	0.541	0.462	-0.009122	0.0124	16549	-+-X+-+	16502	-1	Utr3	PM20D2
6	89873056	T	A	0.00607	1.41	0.235	-0.083976	0.0707	16549	-++X+--	16549	-1	Utr3	PM20D2
6	89873069	A	T	0.000683	0.713	0.399	-0.177588	0.2103	16549	---X+--	16549	-1	Utr3	PM20D2
6	89873079	A	G	2.98e-05	0.017	0.896	-0.154407	1.1838	11983	X-XX-+X	6503	-1	Utr3	PM20D2
6	89873082	A	G	0.027	0.378	0.539	-0.020826	0.0339	16549	---X-++	16483	-1	Utr3	PM20D2
6	89873089	CAG	C	0.005	0.142	0.706	0.029405	0.0779	16549	++-X-++	16549	-1	Deletion	PM20D2
6	89873154	G	A	0.012	0.0806	0.777	0.015039	0.053	15042	-+XX++-	14618	-1	Utr3	PM20D2
6	89873182	T	C	0.269	0.543	0.461	-0.009135	0.0124	16549	-+-X+-+	16501	-1	Utr3	PM20D2
6	89873284	G	A	0.0442	1.57	0.211	0.035115	0.0281	15042	+-XX++-	14442	-1	Utr3	PM20D2
6	89873377	A	C	0.027	0.374	0.541	-0.020724	0.0339	16549	---X-++	16483	-1	Utr3	PM20D2
6	89873378	A	G	0.0023	0.0414	0.839	0.023343	0.1147	16549	-+-X+--	12935	-1	Utr3	PM20D2
6	89873438	TCTAAA	T	0.0168	0.223	0.637	-0.020211	0.0428	16549	---X--+	16549	-1	Deletion	PM20D2
6	89873599	A	G	9.77e-06	0.123	0.726	0.616311	1.7585	16549	++-X+-+	16549	-1	Utr3	PM20D2
6	89873851	T	G	0.0292	0.386	0.534	-0.020306	0.0327	16549	+-+X--+	16170	-1	Utr3	PM20D2
6	89874032	G	A	0.00322	0.348	0.555	0.06612	0.1121	12413	#NAME?	10157	-1	Utr3	PM20D2
6	89874034	G	A	9.85e-05	0.145	0.704	-0.21071	0.5538	16549	-X-XX--	16549	-1	Utr3	PM20D2
6	89874071	G	A	1.25e-05	0.429	0.512	1.01727	1.5524	16549	++XX-++	16549	-1	Utr3	PM20D2
6	89874164	G	A	1.6e-05	0.00122	0.972	0.122804	3.5117	2535	#NAME?	1696	-1	Utr3	PM20D2
6	89874184	T	C	0.000169	0.465	0.495	-0.37329	0.5472	9878	XXXX-+X	9682	-1	Utr3	PM20D2
6	89874314	GAT	G	0.00444	1.3	0.255	0.094165	0.0827	16549	++-X+++	16549	-1	Deletion	PM20D2
6	89874440	CAA	C	2.96e-05	0.00784	0.929	-0.089388	1.0095	16549	++-X--+	16549	-1	Deletion	PM20D2
6	89874520	A	G	4.34e-05	0.532	0.466	1.55352	2.1307	2535	#NAME?	2207	-1	Utr3	PM20D2
6	89874557	G	C	0.000907	0.408	0.523	-0.124796	0.1955	14444	+X-X---	10161	-1	Utr3	PM20D2
6	89874564	A	G	0.000606	4.54	0.033	0.476133	0.2234	16549	+-+X+++	16549	-1	Utr3	PM20D2
6	89874690	A	G	0.000249	0.246	0.62	-0.172691	0.3485	16549	--+X++-	16549	-1	Utr3	PM20D2
6	89874721	G	A	0.0035	0.476	0.49	0.072694	0.1053	12937	+XXX+++	12205	-1	Utr3	PM20D2
6	89874841	A	G	0.00616	0.606	0.436	-0.063176	0.0811	12413	#NAME?	7927	-1	Utr3	PM20D2
6	89874857	T	G	0.298	0.841	0.359	-0.011023	0.012	16549	-+-X--+	16496	-1	Utr3	PM20D2
6	89874951	C	T	0.00427	1.24	0.266	0.093719	0.0843	16549	++-X++-	14849	-1	Utr3	PM20D2
6	89875152	G	A	0.00188	0.653	0.419	-0.10258	0.1269	16549	-+-X-++	14548	-1	Utr3	PM20D2
6	89875260	C	T	0.00322	0.36	0.549	0.067221	0.1121	12413	#NAME?	11312	-1	Utr3	PM20D2
6	89875265	A	G	7.96e-06	0.201	0.654	-2.22962	4.9786	2535	#NAME?	2505	-1	Utr3	PM20D2
6	89875325	C	A	0.00115	0.168	0.682	-0.07253	0.1771	13920	#NAME?	10534	-1	Downstream	PM20D2
6	89857449	T	TA	0.2993	0.00624	0.937	0.0013	0.0164	16549	-+-X-++	16549	0.102617	Insertion	PM20D2
6	89857449	T	TAA	0.0302	2.5049	0.113	0.0695	0.0439	16549	+++X+++	16549	0.102617	Insertion	PM20D2
6	89870919	T	A	0.000333	0.535	0.465	-0.703	0.961	16549	+--X-++	16549	0.00132113	Intron	PM20D2
6	89870919	T	G	0.006336	0.816	0.366	-0.183	0.203	14444	+X+X---	11944.4	0.00132113	Intron	PM20D2
6	89872221	C	CTTTTTTTTTT	0.02441	1.46	0.227	-0.0643	0.0532	16549	---X-++	16549	0.00300199	Insertion	PM20D2
6	89872221	C	CTTTTTTTTTTA	0.00464	2.15	0.142	-0.1729	0.1179	16549	+--X+--	16549	0.00300199	Insertion	PM20D2
14	20937588	G	A	0.00356	1.82	0.1769	-0.121359	0.0899	17444	----+-+	14770	-1	Utr5	PNP
14	20937593	G	T	0.00469	1.13	0.28852	-0.098561	0.0929	12413	#NAME?	8984	-1	Utr5	PNP
14	20937601	C	G	0.00816	0.6	0.43873	-0.054617	0.0705	12413	#NAME?	8792	-1	Utr5	PNP
14	20938060	AC	A	0.000348	1.75	0.18634	0.379334	0.2871	17444	-+-+-+-	17444	-1	Deletion	PNP
14	20938083	C	T	5.99e-05	4.88	0.02721	1.5281	0.6919	17444	++-++++	17444	-1	Intron	PNP
14	20938251	A	C	0.224	0.0412	0.83918	0.002606	0.0128	17444	++++---	16132	-1	Intron	PNP
14	20938370	A	C	0.00385	6.51	0.01072	0.293163	0.1149	9878	XXXX++X	4343	-1	Intron	PNP
14	20938412	G	A	0.000719	0.21	0.64647	-0.100434	0.219	14518	#NAME?	8963	-1	Intron	PNP
14	20938428	G	A	0.000339	4.6	0.03196	-1.63634	0.7629	2535	#NAME?	1189	-1	Intron	PNP
14	20938484	C	T	0.0001	2	0.15684	-0.757166	0.5348	17444	-----+-	17444	-1	Intron	PNP
14	20938708	T	TCACACCTCATTGC	0.0132	0.000609	0.98031	0.001157	0.0469	17444	+++++--	17444	-1	Insertion	PNP
14	20939019	A	G	4.63e-05	0.817	0.36604	0.711058	0.7866	17444	++---++	17444	-1	Intron	PNP
14	20939039	G	A	0.0114	0.111	0.73904	0.016831	0.0505	17444	--++--+	12701	-1	Intron	PNP
14	20939174	T	C	0.00332	1.21	0.27141	-0.102315	0.093	17444	----+++	15028	-1	Intron	PNP
14	20939194	A	T	0.00892	1.62	0.20289	0.072509	0.0569	17444	++++--+	15820	-1	Intron	PNP
14	20939213	G	A	0.000257	0.193	0.66033	0.146783	0.334	17444	-+--++-	17444	-1	Intron	PNP
14	20939283	G	A	0.00337	4.57	0.03249	0.197403	0.0923	17444	++-++++	11591	-1	Intron	PNP
14	20939338	C	T	0.00141	2.47	0.11612	-0.223936	0.1425	17444	-+----+	17444	-1	Intron	PNP
14	20939349	C	A	0.00103	0.716	0.39744	0.141235	0.1669	17444	+X+X++-	17444	-1	Intron	PNP
14	20939393	A	G	0.00493	0.205	0.65054	-0.034639	0.0765	17444	+--+---	17444	-1	Intron	PNP
14	20939398	C	T	5.89e-05	0.152	0.69687	0.271703	0.6975	17444	+++++-+	17444	-1	Intron	PNP
14	20939401	G	A	0.000739	0.849	0.35695	-0.181446	0.197	17444	+-++---	17444	-1	Intron	PNP
14	20939408	A	G	0.00148	1.04	0.30794	-0.141822	0.1391	17444	-+-----	17444	-1	Intron	PNP
14	20939410	A	G	0.000227	0.0284	0.86626	0.059854	0.3554	17444	-++++++	17444	-1	Intron	PNP
14	20939443	C	T	0.000378	6.3	0.01208	0.750378	0.299	14815	#NAME?	10175	-1	Intron	PNP
14	20939554	T	G	0.000666	0.0326	0.85681	0.098233	0.5444	2535	#NAME?	1466	-1	Intron	PNP
14	20939587	G	T	0.00184	2.93	0.08678	-0.245188	0.1432	13308	#NAME?	7796	-1	Intron	PNP
14	20939589	G	T	0.241	0.355	0.55121	0.00746	0.0125	17444	+-+--+-	16139	-1	Intron	PNP
14	20939595	T	A	0.0112	0.0666	0.79637	0.014391	0.0558	14518	#NAME?	11717	-1	Intron	PNP
14	20939626	T	A	0.0032	1.54	0.21453	-0.117625	0.0948	17444	----+++	14907	-1	Intron	PNP
14	20939795	C	G	0.000185	0.513	0.47379	0.635414	0.887	3430	#NAME?	2460	-1	Intron	PNP
14	20939870	T	C	0.00493	0.191	0.66182	0.035659	0.0815	15339	-X-++++	10569	-1	Intron	PNP
14	20940178	T	G	7.59e-05	0.314	0.5755	-0.34407	0.6144	17444	+--+-++	17444	-1	Intron	PNP
14	20940266	A	C	0.000214	2.11	0.14634	0.531076	0.3656	17444	----++-	17444	-1	Intron	PNP
14	20940276	T	C	0.000154	0.818	0.36568	0.389881	0.431	17444	+---++-	17444	-1	Intron	PNP
14	20940359	G	A	0.000623	2.47	0.11639	-0.365516	0.2328	14815	#NAME?	8342	-1	Intron	PNP
14	20940360	T	G	0.0252	2.39	0.12174	0.052873	0.0342	17444	++++++-	16657	-1	Intron	PNP
14	20940403	G	T	0.000123	0.215	0.64295	0.535311	1.1547	3059	+XXXXX-	2115	-1	Intron	PNP
14	20940449	A	T	0.00336	1.29	0.25674	-0.104894	0.0925	17444	----+++	15028	-1	Intron	PNP
14	20940515	C	T	0.18	0.347	0.55609	-0.008205	0.0139	17444	+++----	17245	-1	Synonymous	PNP
14	20940606	G	A	0.196	0.341	0.55938	-0.007879	0.0135	17444	+++----	17269	-1	Nonsynonymous	PNP
14	20940626	C	T	0.195	0.348	0.5553	-0.007973	0.0135	17444	+++----	17268	-1	Synonymous	PNP
14	20940735	A	G	0.00307	2.04	0.15341	-0.13816	0.0968	17444	----+++	14995	-1	Intron	PNP
14	20940753	G	A	6.3e-05	0.33	0.56549	0.38762	0.6745	17444	-+++++-	17444	-1	Intron	PNP
14	20940798	G	A	0.00333	1.24	0.26471	-0.103677	0.093	17444	----+++	14929	-1	Intron	PNP
14	20940834	A	G	0.194	0.373	0.54159	-0.008266	0.0135	17444	+++----	17207	-1	Intron	PNP
14	20940908	G	GT	0.000218	2.57	0.10858	0.582457	0.363	17444	--+-+++	17444	-1	Insertion	PNP
14	20940920	G	T	0.000744	0.891	0.34518	-0.18533	0.1963	17444	+-++---	17444	-1	Intron	PNP
14	20941069	A	G	0.0224	0.303	0.58218	-0.019898	0.0362	17444	+-+-+--	16280	-1	Intron	PNP
14	20941124	T	C	0.0109	1.75	0.18617	-0.068011	0.0514	17444	-+++-+-	11420	-1	Intron	PNP
14	20941156	AG	A	0.00142	0.722	0.39552	0.120882	0.1423	17444	++---++	17444	-1	Deletion	PNP
14	20941162	G	A	6.79e-05	1.89	0.16964	0.892401	0.6498	17444	-+X-++-	17444	-1	Intron	PNP
14	20941267	A	G	0.000139	0.491	0.48359	-0.318121	0.4541	17444	-+----+	17444	-1	Intron	PNP
14	20941298	T	TTTTTG	0.213	0.696	0.40419	-0.010902	0.0131	17444	-++----	17444	-1	Insertion	PNP
14	20941310	T	A	0.00366	2.96	0.08548	-0.180696	0.1051	12413	#NAME?	9725	-1	Intron	PNP
14	20941315	TG	T	0.000539	0.564	0.45283	-0.173224	0.2307	17444	----+++	17444	-1	Deletion	PNP
14	20941413	T	A	0.228	0.831	0.36195	-0.011641	0.0128	17444	+-+----	17048	-1	Intron	PNP
14	20941524	G	A	0.00558	0.0206	0.886	-0.010307	0.0719	17444	+++----	12926	-1	Intron	PNP
14	20941552	G	A	0.000143	0.218	0.6409	-0.54702	1.1728	2535	#NAME?	914	-1	Intron	PNP
14	20941563	T	C	0.00017	0.0435	0.83485	-0.085597	0.4106	17444	-+---+-	17444	-1	Intron	PNP
14	20941613	A	G	0.236	3.03	0.08175	-0.021939	0.0126	17444	--+----	17044	-1	Intron	PNP
14	20941675	T	C	0.00064	0.0644	0.79971	0.140908	0.5554	2535	#NAME?	1766	-1	Intron	PNP
14	20941715	A	G	0.0148	0.178	0.67321	0.018699	0.0443	17444	+++++--	16503	-1	Intron	PNP
14	20941924	C	T	0.00441	0.121	0.7277	0.030017	0.0862	15339	-X+++-+	10877	-1	Intron	PNP
14	20941958	G	C	0.0279	6.23	0.01255	-0.088875	0.0356	14518	#NAME?	10590	-1	Intron	PNP
14	20941965	C	T	0.00657	0.241	0.62344	-0.032541	0.0663	17444	--+--++	11068	-1	Intron	PNP
14	20941968	C	T	0.000273	0.0961	0.75652	0.263482	0.8498	2535	#NAME?	1051	-1	Intron	PNP
14	20942013	G	A	0.0177	1.16	0.28076	0.04384	0.0406	17444	+++---+	15871	-1	Intron	PNP
14	20942063	T	C	0.2	1.86	0.17266	-0.018245	0.0134	17444	+++----	17103	-1	Intron	PNP
14	20942090	G	A	0.0273	5.41	0.02004	-0.079977	0.0344	15937	+-X----	9783	-1	Intron	PNP
14	20942128	G	A	0.00017	0.0338	0.85408	-0.075422	0.4101	17444	-+---+-	17444	-1	Intron	PNP
14	20942196	C	G	0.000338	0.816	0.36627	0.263024	0.2911	17444	-+-++-+	17444	-1	Intron	PNP
14	20942215	AT	A	0.000316	0.00866	0.92586	0.02802	0.3011	17444	+-+-+--	17444	-1	Deletion	PNP
14	20942249	T	C	0.00012	0.0087	0.92567	-0.045533	0.488	17444	++++--+	17444	-1	Intron	PNP
14	20942349	T	C	9.43e-05	0.979	0.32251	-0.545454	0.5513	17444	+++-++-	17444	-1	Intron	PNP
14	20942443	A	G	0.000144	1.04	0.30797	0.454232	0.4456	17444	++X-++-	17444	-1	Intron	PNP
14	20942451	T	G	0.228	4.71	0.02991	-0.027725	0.0128	17444	--+----	17118	-1	Intron	PNP
14	20942578	T	A	4.18e-05	0.38	0.53745	-1.33974	2.1725	2535	#NAME?	1982	-1	Intron	PNP
14	20942744	A	G	0.225	5.15	0.0233	-0.02908	0.0128	17444	+-+----	17098	-1	Intron	PNP
14	20942753	T	C	0.0269	5.28	0.02156	-0.083335	0.0363	14518	#NAME?	9926	-1	Intron	PNP
14	20942755	C	T	0.000159	0.587	0.44369	-0.783163	1.0224	3000	X-X+XXX	2359	-1	Intron	PNP
14	20942756	G	A	0.0269	5.31	0.02124	-0.083564	0.0363	14518	#NAME?	10117	-1	Intron	PNP
14	20942777	G	A	0.000422	2.25	0.13367	0.39084	0.2606	17444	+--+-+-	17444	-1	Intron	PNP
14	20943098	A	G	0.000156	0.0298	0.86294	0.073975	0.4285	17444	-++-++-	17444	-1	Nonsynonymous	PNP
14	20943123	C	T	0.000296	0.0445	0.8329	0.172267	0.8165	2535	#NAME?	1420	-1	Intron	PNP
14	20943124	G	GT	0.00311	0.0385	0.84452	0.018845	0.0961	17444	++---++	17444	-1	Insertion	PNP
14	20943142	G	A	0.00199	0.352	0.55301	-0.186998	0.3152	2535	#NAME?	1012	-1	Intron	PNP
14	20943262	G	A	6.82e-05	3.82	0.05051	1.26771	0.6482	17444	-+--+++	17444	-1	Nonsynonymous	PNP
14	20943302	G	C	0.000161	0.337	0.56179	0.643075	1.1084	2535	#NAME?	2239	-1	Nonsynonymous	PNP
14	20943379	G	A	0.000148	1.45	0.22831	-0.529445	0.4395	17444	-------	17444	-1	Nonsynonymous	PNP
14	20943408	G	A	0.00568	7.55	0.00599	0.260131	0.0946	9878	XXXX++X	3082	-1	Nonsynonymous	PNP
14	20943504	T	A	0.218	1.14	0.28555	-0.013845	0.013	17444	+-+----	16884	-1	Intron	PNP
14	20943572	G	A	0.000183	4.58	0.03236	0.846712	0.3957	17444	-+++-++	17444	-1	Intron	PNP
14	20943666	C	T	3.61e-05	0.00511	0.94304	-0.063695	0.8914	17444	+--++--	17444	-1	Intron	PNP
14	20943729	C	T	0.00254	0.617	0.4321	0.11096	0.1412	9878	XXXX-+X	2995	-1	Intron	PNP
14	20943736	C	T	0.00856	2.23	0.13497	0.093569	0.0626	15042	-+XX+++	9144	-1	Intron	PNP
14	20943797	C	T	0.0251	5.47	0.01939	-0.08765	0.0375	14518	#NAME?	9607	-1	Intron	PNP
14	20943836	G	C	6.9e-05	0.0242	0.87641	0.100249	0.6446	17444	-++-+++	17444	-1	Intron	PNP
14	20943887	C	T	0.00662	1.49	0.22281	0.086672	0.0711	15042	-+XX-++	9442	-1	Intron	PNP
14	20943902	C	T	0.00279	0.344	0.5573	-0.059613	0.1016	17444	+++---+	15219	-1	Intron	PNP
14	20943910	G	C	0.0348	1.91	0.16738	-0.040357	0.0292	17444	+-+++--	15388	-1	Intron	PNP
14	20943939	C	T	0.00101	0.418	0.51816	-0.245724	0.3803	3430	#NAME?	2660	-1	Intron	PNP
14	20944224	C	T	0.00513	0.0424	0.83691	-0.032044	0.1557	4042	#NAME?	3261	-1	Intron	PNP
14	20944277	C	T	0.00322	5.24	0.02202	0.216514	0.0945	17444	+++++++	11339	-1	Intron	PNP
14	20944320	G	A	0.0122	0.374	0.54089	0.029876	0.0489	17444	++-+-+-	13256	-1	Intron	PNP
14	20944397	C	T	0.0127	0.00788	0.92926	0.004661	0.0525	14518	#NAME?	10405	-1	Intron	PNP
14	20944427	G	A	0.0491	0.873	0.35024	-0.023148	0.0248	17444	-+-+--+	15428	-1	Intron	PNP
14	20944539	T	C	0.000107	0.423	0.51524	0.881879	1.3553	2535	#NAME?	1462	-1	Normal_Splice_Site	PNP
14	20944568	C	T	0.000206	0.0238	0.8775	-0.057526	0.3732	17444	--+--++	17444	-1	Synonymous	PNP
14	20944569	G	A	0.00369	7.1	0.0077	-0.257941	0.0968	14518	#NAME?	7004	-1	Nonsynonymous	PNP
14	20944775	G	A	8.53e-05	3.05	0.08062	1.01278	0.5797	17444	-++-+++	17444	-1	Utr3	PNP
14	20944938	C	T	0.000279	1.16	0.28149	0.905351	0.8406	2535	#NAME?	1934	-1	Utr3	PNP
14	20944973	C	G	0.00374	0.733	0.392	0.085975	0.1004	13308	#NAME?	9686	-1	Utr3	PNP
14	20945014	C	T	0.0514	0.339	0.56015	-0.014121	0.0242	17444	-+-++-+	15205	-1	Utr3	PNP
14	20945107	C	G	0.000315	0.00998	0.92043	0.030135	0.3017	17444	-+-+-+-	17444	-1	Utr3	PNP
14	20945327	T	C	0.0001	0.173	0.67741	-0.222182	0.5341	17444	+---++-	17444	-1	Utr3	PNP
14	20945355	C	T	0.0267	1.59	0.20781	-0.041821	0.0332	17444	+-+++--	14897	-1	Utr3	PNP
14	20945488	T	C	0.975	0.405	0.52467	0.02175	0.0342	17444	++-+-++	11272	-1	Utr3	PNP
14	20945547	G	C	0.000576	0.244	0.62154	0.28896	0.5853	2535	#NAME?	983	-1	Utr3	PNP
14	20945571	G	A	0.0274	0.356	0.55093	-0.019563	0.0328	17444	++++---	14830	-1	Utr3	PNP
14	20945576	C	T	0.00843	0.0923	0.76126	0.017786	0.0585	17444	+++++--	15065	-1	Utr3	PNP
14	20945663	G	C	0.000193	1.52	0.21828	0.474552	0.3855	17444	-+--+++	17444	-1	Utr3	PNP
14	20945704	G	A	0.00324	0.867	0.3518	0.116499	0.1251	9878	XXXX++X	4421	-1	Utr3	PNP
14	20945817	T	C	0.034	4.4	0.03604	-0.061899	0.0295	17444	--+----	15340	-1	Utr3	PNP
14	20945864	T	TG	0.143	2.95	0.08613	-0.026278	0.0153	17444	--+----	17444	-1	Insertion	PNP
14	20945883	T	C	0.000897	2.14	0.14341	-0.286854	0.196	14518	#NAME?	7647	-1	Utr3	PNP
14	20945906	A	C	0.199	2.5	0.11387	-0.021211	0.0134	17444	-++----	16422	-1	Utr3	PNP
14	20945958	T	C	0.00906	0.272	0.60202	0.031425	0.0603	15339	+X---+-	7995	-1	Utr3	PNP
14	20945993	T	C	0.153	1.02	0.3126	-0.015022	0.0149	17444	-++----	16711	-1	Utr3	PNP
14	20946102	A	T	0.00662	1.6	0.20618	0.199273	0.1576	3059	+XXXXX+	1563	-1	Utr3	PNP
14	20946146	C	T	0.000128	0.341	0.55926	-0.276821	0.4741	17444	--++-+-	17444	-1	Utr3	PNP
14	20946151	T	C	0.275	2.85	0.09164	-0.02023	0.012	17444	-+-----	16493	-1	Utr3	PNP
14	20946186	CT	C	0.0743	0.158	0.69123	-0.00811	0.0204	17444	+--+--+	17444	-1	Deletion	PNP
14	20939334	G	C	0.25598	0.153	0.696	0.00544	0.0139	17444	++++-+-	17444	0.028889	Intron	PNP
14	20939334	G	T	0.00595	2.92	0.0875	-0.14098	0.0825	17444	+---+--	17444	0.028889	Intron	PNP
14	20940261	G	A	0.000119	2.02	0.1555	1.997	1.406	17444	--++++-	17444	0.000145185	Intron	PNP
14	20940261	G	C	0.002054	3.13	0.0769	-0.312	0.176	17444	+---+++	17444	0.000145185	Intron	PNP
14	20943872	C	G	0.000111	0.26913	0.604	2.30265	4.4386	17444	++--+++	17444	0.000899332	Intron	PNP
14	20943872	C	T	0.014855	0.00269	0.959	-0.00364	0.0702	17444	+++-+--	15762.7	0.000899332	Intron	PNP
3	127391776	A	G	0.000165	0.0083	0.92743	0.038	0.4167	17444	#NAME?	17444	-1	Upstream	ABTB1
3	127391809	C	T	0.000616	0.971	0.32442	0.213	0.2159	17444	--+-+++	17444	-1	Utr5	ABTB1
3	127391824	C	A	0.000121	1.59	0.20742	-0.614	0.4869	17444	---++++	17444	-1	Utr5	ABTB1
3	127391827	C	T	0.000294	2.18	0.1394	0.462	0.3124	17444	--+-+++	17444	-1	Utr5	ABTB1
3	127391853	T	G	0.0215	0.0991	0.75295	-0.0116	0.0369	17444	-+--+--	17444	-1	Utr5	ABTB1
3	127391856	C	A	3.18e-05	0.00525	0.94222	0.0688	0.9487	17444	-+-+-++	17444	-1	Utr5	ABTB1
3	127391857	A	G	0.0336	6.08	0.01368	-0.0733	0.0297	17444	----+-+	15860	-1	Utr5	ABTB1
3	127392082	G	A	0.00282	2.19	0.13874	0.159	0.1077	15339	+X-++--	11695	-1	Intron	ABTB1
3	127392166	C	T	0.00068	3.2	0.07367	-0.404	0.2256	14444	-X+X---	10454	-1	Intron	ABTB1
3	127392189	G	A	7.51e-05	0.165	0.68467	-0.566	1.3934	3430	#NAME?	2474	-1	Intron	ABTB1
3	127392198	G	A	0.0038	6.22	0.01261	0.257	0.1031	12413	#NAME?	10324	-1	Intron	ABTB1
3	127392260	G	A	4.95e-05	0.97	0.32464	-0.749	0.7607	17444	---++--	17444	-1	Intron	ABTB1
3	127392318	C	T	0.0047	0.0833	0.77293	0.024	0.0833	15413	#NAME?	15019	-1	Intron	ABTB1
3	127392350	GC	G	0.00862	0.187	0.6654	0.025	0.0579	17444	-+++++-	17444	-1	Deletion	ABTB1
3	127392501	ACCT	A	0.002	4.65	0.03097	-0.259	0.12	17444	-++-+--	17444	-1	Deletion	ABTB1
3	127392535	CCTGGTGCTGA	C	0.01	0.405	0.52438	-0.0342	0.0538	17444	---+--+	17444	-1	Deletion	ABTB1
3	127392617	G	C	0.00437	0.917	0.33825	-0.087	0.0908	13920	#NAME?	11703	-1	Intron	ABTB1
3	127392730	G	A	0.805	1.57	0.21055	-0.0169	0.0135	17444	----+-+	17399	-1	Intron	ABTB1
3	127392812	T	A	0.00329	0.0611	0.80481	0.0246	0.0997	15339	-X+++++	13994	-1	Intron	ABTB1
3	127392878	C	T	0.000201	1.43	0.2314	0.452	0.3777	17444	#NAME?	17444	-1	Intron	ABTB1
3	127392880	G	C	0.000228	0.0546	0.81522	0.0828	0.3544	17444	-XX++++	17444	-1	Intron	ABTB1
3	127392903	C	G	4.3e-05	0.968	0.32509	-2.11	2.1418	2535	#NAME?	1882	-1	Intron	ABTB1
3	127392910	G	A	0.00034	0.696	0.40422	0.322	0.3857	9878	XXXX++X	5404	-1	Intron	ABTB1
3	127392954	A	G	0.00145	1.15	0.28255	0.151	0.1409	17444	-++++--	16225	-1	Intron	ABTB1
3	127393013	C	T	0.00584	0.505	0.4774	0.0522	0.0735	15937	+-X--+-	14469	-1	Intron	ABTB1
3	127393476	G	A	4.32e-05	1.02	0.31301	-2.16	2.137	2535	#NAME?	1878	-1	Intron	ABTB1
3	127393495	C	T	2.47e-05	0.0294	0.86395	-0.185	1.078	17444	++X---+	17444	-1	Intron	ABTB1
3	127393555	C	T	0.000144	2.33	0.12704	0.68	0.4455	17444	#NAME?	17444	-1	Intron	ABTB1
3	127393615	C	T	0.00306	1.33	0.24902	-0.125	0.1085	13920	#NAME?	11098	-1	Intron	ABTB1
3	127393668	C	T	0.000346	1.11	0.29118	0.891	0.8439	2031	XX+XXX+	871	-1	Intron	ABTB1
3	127393747	G	A	2.75e-05	1.28	0.25868	-2.6	2.3031	3430	#NAME?	2428	-1	Intron	ABTB1
3	127393757	C	T	2.72e-05	2.31	0.12854	-1.56	1.0262	17444	---+---	17444	-1	Intron	ABTB1
3	127393761	C	T	0.0315	0.0385	0.84451	0.00601	0.0306	17444	+--+-++	16514	-1	Intron	ABTB1
3	127393777	C	G	0.000113	0.842	0.35869	0.462	0.5036	17444	----+++	17444	-1	Intron	ABTB1
3	127393810	C	G	0.00353	0.176	0.67512	0.0449	0.1071	12413	#NAME?	9337	-1	Intron	ABTB1
3	127393868	G	T	6.8e-05	3.89	0.04847	1.28	0.6493	17444	--+-+++	17444	-1	Intron	ABTB1
3	127393899	C	T	0.0336	5.98	0.01444	-0.0727	0.0297	17444	----+-+	16039	-1	Intron	ABTB1
3	127394112	T	C	0.000265	3.51	0.06096	0.616	0.329	17444	+---+++	17444	-1	Intron	ABTB1
3	127394113	T	C	0.000876	0.122	0.72676	0.0633	0.181	17444	++++--+	17444	-1	Intron	ABTB1
3	127394180	G	A	0.000542	0.065	0.79871	-0.0586	0.23	17444	+XX---+	17444	-1	Intron	ABTB1
3	127394276	C	T	0.00064	0.915	0.33879	-0.421	0.4396	4042	#NAME?	3480	-1	Intron	ABTB1
3	127394280	C	T	0.618	1.48	0.22449	-0.0134	0.011	17444	---++--	17245	-1	Intron	ABTB1
3	127394294	A	AT	0.00262	0.383	0.53577	-0.0649	0.1047	17444	-++++--	17444	-1	Insertion	ABTB1
3	127394313	T	G	0.0508	1.63	0.20174	-0.0311	0.0244	17444	----+-+	15552	-1	Intron	ABTB1
3	127394344	A	G	0.000101	2.11	0.14626	-2.03	1.3995	2535	#NAME?	1683	-1	Intron	ABTB1
3	127394375	G	A	0.000242	0.397	0.52852	-0.217	0.344	17444	----+-+	17444	-1	Intron	ABTB1
3	127394414	G	A	0.0364	2.54	0.11066	-0.0456	0.0286	17444	-++-+-+	15393	-1	Intron	ABTB1
3	127394427	TTTC	T	0.00202	0.641	0.42336	-0.0955	0.1193	17444	+---+--	17444	-1	Deletion	ABTB1
3	127394429	T	C	0.000122	0.0949	0.75805	-0.149	0.4848	17444	-----++	17444	-1	Intron	ABTB1
3	127394467	T	C	0.0143	0.645	0.42198	0.0378	0.0471	15937	+-X-+++	14312	-1	Intron	ABTB1
3	127394481	A	G	0.00851	2.5	0.11353	0.0965	0.061	15937	+-X--++	14765	-1	Intron	ABTB1
3	127394508	C	G	0.000439	0.00163	0.96783	0.0214	0.5309	4042	#NAME?	2717	-1	Intron	ABTB1
3	127394594	TGTGA	T	0.000322	0.000171	0.98955	-0.00391	0.2986	17444	+--X+-+	17444	-1	Deletion	ABTB1
3	127394684	A	C	0.00095	0.1	0.75181	0.055	0.1738	17444	+++--+-	12845	-1	Intron	ABTB1
3	127394704	C	G	0.000542	0.0618	0.80374	-0.0571	0.2299	17444	+XX---+	17444	-1	Intron	ABTB1
3	127394715	C	T	0.00014	2.21	0.1373	0.672	0.4524	17444	#NAME?	17444	-1	Intron	ABTB1
3	127394736	G	A	0.000536	0.101	0.75083	0.0735	0.2313	17444	#NAME?	17444	-1	Intron	ABTB1
3	127394763	A	AT	0.00393	8.19	0.0042	-0.245	0.0856	17444	------+	17444	-1	Insertion	ABTB1
3	127394765	T	G	0.00198	0.32	0.57155	0.0681	0.1204	17444	+-++-++	17444	-1	Intron	ABTB1
3	127394792	G	A	0.00074	0.691	0.40593	-0.194	0.2333	12413	#NAME?	7588	-1	Intron	ABTB1
3	127394820	C	T	0.199	0.164	0.68558	0.00543	0.0134	17444	+---+++	17175	-1	Synonymous	ABTB1
3	127394895	C	T	1.37e-05	0.123	0.72535	0.508	1.4459	17444	--+++--	17444	-1	Synonymous	ABTB1
3	127394964	C	T	9.29e-05	0.0255	0.87302	0.0973	0.6088	14518	#NAME?	13314	-1	Normal_Splice_Site	ABTB1
3	127395010	T	C	0.00122	0.25	0.61682	-0.091	0.1819	12413	#NAME?	7435	-1	Intron	ABTB1
3	127395118	T	C	0.000218	1.99	0.15831	1.06	0.7539	4042	#NAME?	2501	-1	Synonymous	ABTB1
3	127395188	G	A	0.00251	2.05	0.15238	0.163	0.1142	15339	+X-++--	12594	-1	Nonsynonymous	ABTB1
3	127395445	TAGG	T	0.000127	0.368	0.54423	0.288	0.4744	17444	-++-+-+	17444	-1	Deletion	ABTB1
3	127395591	G	A	0.00939	1	0.31689	-0.0636	0.0635	13308	#NAME?	6597	-1	Intron	ABTB1
3	127395601	G	C	0.00174	4.84	0.02777	-0.336	0.1525	12413	#NAME?	11898	-1	Intron	ABTB1
3	127395670	AT	A	7.03e-05	1.08	0.29857	-0.664	0.6386	17444	----+-+	17444	-1	Deletion	ABTB1
3	127395718	C	G	0.00124	4.61	0.03184	-0.327	0.1523	17444	--X-+-+	17444	-1	Intron	ABTB1
3	127395776	T	A	0.000276	0.344	0.55759	-0.189	0.3225	17444	-+-++-+	17444	-1	Intron	ABTB1
3	127395817	G	A	0.0454	1.8	0.17927	-0.0345	0.0257	17444	--++--+	16178	-1	Synonymous	ABTB1
3	127396042	G	C	3.82e-05	1.89	0.16943	-2.84	2.0694	3059	-XXXXX-	2073	-1	Synonymous	ABTB1
3	127396059	C	T	0.000408	0.0408	0.83991	-0.0536	0.2653	17444	-+++++-	17444	-1	Nonsynonymous	ABTB1
3	127396069	C	T	0.000343	0.271	0.60248	0.395	0.7581	2535	#NAME?	1146	-1	Synonymous	ABTB1
3	127396072	C	T	0.000477	0.00949	0.92238	0.0239	0.2451	17444	-XX++-+	17444	-1	Synonymous	ABTB1
3	127396073	C	T	0.000179	2.28	0.13096	0.751	0.497	11297	XXX++-+	5410	-1	Nonsynonymous	ABTB1
3	127396159	C	T	9.06e-06	0.359	0.54925	6.14	10.2605	524	XXXXXX+	254	-1	Intron	ABTB1
3	127396220	T	C	0.736	0.031	0.86014	0.00214	0.0121	17444	----+++	17409	-1	Intron	ABTB1
3	127396285	G	A	2.48e-05	1.32	0.25031	-2.79	2.4264	3430	#NAME?	2313	-1	Intron	ABTB1
3	127396344	G	A	0.000113	0.848	0.35703	0.464	0.5041	17444	----+++	17444	-1	Nonsynonymous	ABTB1
3	127396358	C	T	0.000705	3.64	0.05637	0.422	0.2211	14518	#NAME?	11117	-1	Synonymous	ABTB1
3	127396375	G	A	0.000536	2.88	0.0899	-1.03	0.6066	2535	#NAME?	1949	-1	Nonsynonymous	ABTB1
3	127396414	T	C	8.26e-06	0.379	0.53797	2.59	4.2021	3430	#NAME?	2915	-1	Normal_Splice_Site	ABTB1
3	127396459	G	A	0.000145	0.418	0.51785	-0.287	0.4439	17444	----+-+	17444	-1	Intron	ABTB1
3	127396483	C	T	5.43e-06	1.56	0.21128	2.87	2.2968	17444	---+-+-	17444	-1	Intron	ABTB1
3	127396505	C	T	0.00155	0.97	0.32477	0.145	0.1468	15042	-+XX+++	12615	-1	Intron	ABTB1
3	127396562	A	G	3.52e-05	0.0899	0.76427	-0.271	0.9029	17444	++----+	17444	-1	Nonsynonymous	ABTB1
3	127396573	C	T	0.00426	9.75	0.00179	0.257	0.0822	17444	+++++++	14858	-1	Stop_Gain	ABTB1
3	127396588	C	T	9.06e-06	0.359	0.54925	6.14	10.2605	524	XXXXXX+	254	-1	Nonsynonymous	ABTB1
3	127396605	C	T	1.89e-05	0.414	0.5199	-2.08	3.2317	2535	#NAME?	2337	-1	Synonymous	ABTB1
3	127396700	C	T	0.0335	5.85	0.01558	-0.0719	0.0297	17444	----+-+	15797	-1	Intron	ABTB1
3	127396736	G	T	0.00333	4.28	0.03866	-0.192	0.0929	17444	+--+-+-	14337	-1	Intron	ABTB1
3	127396910	C	T	2.27e-05	2.8	0.09409	-1.88	1.1228	17444	-++--+-	17444	-1	Intron	ABTB1
3	127396932	T	C	0.000209	0.00774	0.92987	0.0326	0.3705	17444	#NAME?	17444	-1	Intron	ABTB1
3	127397136	TGAGA	T	0.00289	5.63	0.01764	0.237	0.0997	17444	-+--+++	17444	-1	Deletion	ABTB1
3	127397282	G	A	4.79e-05	0.0163	0.8985	-0.0987	0.7734	17444	+-+++--	17444	-1	Intron	ABTB1
3	127397336	C	T	0.00437	0.903	0.34208	-0.0863	0.0909	13920	#NAME?	11713	-1	Intron	ABTB1
3	127397409	G	A	0.000292	0.901	0.34247	0.298	0.3134	17444	-+--+++	17444	-1	Intron	ABTB1
3	127397534	C	T	0.000122	0.276	0.59925	0.668	1.271	2535	#NAME?	1930	-1	Intron	ABTB1
3	127397553	G	C	0.202	0.0132	0.9085	0.00153	0.0133	17444	+---+-+	17172	-1	Intron	ABTB1
3	127397626	G	A	0.000844	2.11	0.14611	-0.28	0.1929	15937	--X--++	12620	-1	Intron	ABTB1
3	127397663	C	T	0.00352	0.000331	0.98548	0.00165	0.0904	17444	++--+--	13877	-1	Intron	ABTB1
3	127397712	CA	C	0.000378	1.54	0.21481	0.342	0.2754	17444	#NAME?	17444	-1	Deletion	ABTB1
3	127397783	A	G	0.00709	0.00828	0.92748	0.00581	0.0638	17444	+-+-+--	14266	-1	Intron	ABTB1
3	127397787	C	T	0.0127	0.527	0.46766	-0.037	0.051	15339	+X-+-+-	13580	-1	Intron	ABTB1
3	127397926	C	T	0.000314	0.303	0.58177	-0.166	0.3021	17444	----+++	17444	-1	Intron	ABTB1
3	127397955	C	T	0.00384	0.781	0.37675	0.0907	0.1026	12413	#NAME?	9496	-1	Intron	ABTB1
3	127397967	G	A	0.000111	0.708	0.40009	-0.427	0.5071	17444	-+-+--+	17444	-1	Intron	ABTB1
3	127397983	G	A	0.000807	0.346	0.55649	0.125	0.2118	13832	-XX-+++	9155	-1	Intron	ABTB1
3	127398068	A	G	0.000266	2.57	0.10914	-0.526	0.3283	17444	--+----	17444	-1	Intron	ABTB1
3	127398074	C	G	0.00144	0.51	0.47511	0.101	0.1411	17444	++---++	12221	-1	Intron	ABTB1
3	127398106	C	T	5.48e-06	0.201	0.65386	2.69	5.9978	2535	#NAME?	2243	-1	Intron	ABTB1
3	127398119	G	A	0.0119	1.15	0.28279	0.0531	0.0495	17444	+++-++-	13963	-1	Intron	ABTB1
3	127398176	A	G	0.777	0.985	0.32095	-0.0128	0.0129	17444	----+-+	17396	-1	Intron	ABTB1
3	127398536	G	A	7.37e-05	0.365	0.54551	0.783	1.2953	4042	#NAME?	2671	-1	Intron	ABTB1
3	127398558	C	A	0.00137	2.26	0.13258	0.218	0.1448	17444	++++-++	17444	-1	Intron	ABTB1
3	127398564	C	T	0.0135	0.882	0.34762	-0.0457	0.0486	15937	--X++-+	12714	-1	Intron	ABTB1
3	127398577	C	T	0.00523	4.95	0.02614	0.188	0.0847	13402	X-X++++	13098	-1	Intron	ABTB1
3	127398734	G	GC	0.000139	1.05	0.30637	-0.465	0.4545	17444	----+-+	17444	-1	Insertion	ABTB1
3	127398836	C	T	2.11e-05	0.0307	0.8609	-0.46	2.6269	3430	#NAME?	1547	-1	Synonymous	ABTB1
3	127398860	C	T	6.07e-05	4.03	0.04468	-3.62	1.802	2535	#NAME?	2167	-1	Synonymous	ABTB1
3	127398955	G	A	0.00292	0.273	0.60145	0.0518	0.0992	17444	-+--+--	10798	-1	Nonsynonymous	ABTB1
3	127399014	A	G	0.000136	0.384	0.53531	0.641	1.0337	3430	#NAME?	2665	-1	Nonsynonymous	ABTB1
3	127399066	G	A	0.00159	0.409	0.52268	-0.0983	0.1538	13308	#NAME?	10013	-1	Intron	ABTB1
3	127399098	C	G	0.00215	1.69	0.19296	-0.157	0.1208	15937	--X---+	9728	-1	Intron	ABTB1
3	127399132	C	T	0.00019	1.51	0.21961	-1.08	0.877	3430	#NAME?	2591	-1	Synonymous	ABTB1
3	127399240	C	G	0.000193	0.549	0.45881	-0.822	1.1092	2105	X-XXXXX	2075	-1	Synonymous	ABTB1
3	127399269	G	A	0.000796	0.0946	0.75837	-0.0634	0.206	14815	#NAME?	6326	-1	Nonsynonymous	ABTB1
3	127399282	C	A	2.78e-05	0.00577	0.93943	0.0772	1.0153	17444	+--+++-	17444	-1	Synonymous	ABTB1
3	127399342	G	A	0.000445	0.736	0.39109	0.224	0.2607	16549	-++X+-+	13328	-1	Utr3	ABTB1
3	127399363	C	T	4.76e-05	0.333	0.56398	0.448	0.7761	17444	+-+++-+	17444	-1	Utr3	ABTB1
3	127399378	G	A	3.84e-05	0.362	0.54724	0.52	0.864	17444	#NAME?	17444	-1	Utr3	ABTB1
3	127399430	G	T	0.00433	0.9	0.34269	0.0918	0.0967	12413	#NAME?	10975	-1	Utr3	ABTB1
3	127399484	G	A	0.0113	0.161	0.68862	-0.0213	0.053	15937	--X+--+	13905	-1	Utr3	ABTB1
3	127399486	G	A	0.000265	0.203	0.65218	-0.148	0.3289	17444	----+-+	17444	-1	Utr3	ABTB1
3	127399519	A	G	0.000201	0.182	0.66991	0.422	0.9897	2535	#NAME?	1961	-1	Utr3	ABTB1
3	127399573	G	A	0.000199	0.0125	0.91112	0.0424	0.3795	17444	#NAME?	17444	-1	Utr3	ABTB1
3	127399619	C	T	9.5e-06	1.18	0.2781	-1.88	1.7368	17444	-X-+---	17444	-1	Utr3	ABTB1
3	127399752	G	C	4.25e-05	1.68	0.1947	-1.06	0.8211	17444	-+-+-+-	17444	-1	Utr3	ABTB1
3	127399793	G	A	7.02e-05	0.00272	0.95841	-0.0333	0.639	17444	+++-+--	17444	-1	Downstream	ABTB1
3	127391847	C	A	0.00078	5.66	0.01733	-1.162	0.488	17444	-+--++-	17444	0.00113371	Utr5	ABTB1
3	127391847	C	T	0.002	9.52	0.00203	-0.894	0.29	17444	-++-+--	17444	0.00113371	Utr5	ABTB1
3	127393513	C	A	0.003633	1.8538	0.173	0.14	0.103	17444	-+--+-+	16387.3	0.000124562	Intron	ABTB1
3	127393513	C	T	0.000153	0.0583	0.809	0.183	0.758	17444	++-++++	17444	0.000124562	Intron	ABTB1
3	127393746	C	G	0.001419	0.3279	0.567	0.0933	0.163	17444	--+--++	17444	5.2259e-05	Intron	ABTB1
3	127393746	C	T	0.000339	0.0306	0.861	-0.0809	0.463	17444	-+--+--	17444	5.2259e-05	Intron	ABTB1
3	127396015	G	A	0.000121	14.2	0.000166	-8.65	2.297	17444	-+-++++	17444	0.00049664	Synonymous	ABTB1
3	127396015	G	C	0.003092	22.3	2.29e-06	1.16	0.246	14518	#NAME?	11611.1	0.00049664	Synonymous	ABTB1
3	127397006	C	A	0.000452	1.0726	0.3	0.773	0.747	15339	-X-++--	11572.1	2.28369e-05	Intron	ABTB1
3	127397006	C	T	0.000103	0.0207	0.886	-0.1	0.699	17444	-XX---+	17444	2.28369e-05	Intron	ABTB1
3	127397160	TGCGTGC	T	6.46e-05	0.0756	0.783	0.82357	2.9943	17444	-+-++++	17444	0.00743303	Deletion	ABTB1
3	127397160	TGCGTGC	TGCGTGCGCGTGC	0.716	0.0648	0.799	-0.00348	0.0137	17444	----+++	17444	0.00743303	Insertion	ABTB1
12	10851658	G	A	0.0624	0.0863	0.768884	-0.006502	0.0221	17444	++---++	17397	-1	Downstream	CSDA
12	10851769	G	A	3.87e-05	0.747	0.387524	-0.74321	0.8601	17444	+--++--	17444	-1	Utr3	CSDA
12	10851772	A	T	0.171	1.19	0.275775	-0.015486	0.0142	17444	++----+	17334	-1	Utr3	CSDA
12	10851786	C	T	0.000199	0.0308	0.860708	0.066642	0.3798	17444	--+--+-	17444	-1	Utr3	CSDA
12	10851801	A	G	4.41e-05	1.5	0.221404	1.75083	1.4318	5535	#NAME?	3799	-1	Utr3	CSDA
12	10851811	A	T	0.000578	0.986	0.320718	0.221165	0.2227	17444	+-+-+++	17444	-1	Utr3	CSDA
12	10851814	T	TC	0.00405	0.0789	0.778824	0.023669	0.0843	17444	-+++-++	17444	-1	Insertion	CSDA
12	10851944	T	C	5.83e-05	3.85	0.049619	-1.37701	0.7014	17444	-------	17444	-1	Utr3	CSDA
12	10851996	T	C	0.0105	0.00696	0.933505	-0.005018	0.0601	13308	#NAME?	10456	-1	Utr3	CSDA
12	10852009	G	T	0.00184	0.99	0.319766	0.124277	0.1249	17444	----+++	17444	-1	Utr3	CSDA
12	10852021	G	A	0.00106	0.772	0.379563	-0.171198	0.1948	12413	#NAME?	6906	-1	Utr3	CSDA
12	10852029	T	C	0.000163	0.00307	0.95584	0.043717	0.7895	4937	#NAME?	2897	-1	Utr3	CSDA
12	10852044	C	T	3.03e-05	0.443	0.505521	-0.64788	0.973	17444	++-+---	17444	-1	Utr3	CSDA
12	10852368	C	T	0.00469	0.00023	0.987891	-0.00158	0.1041	9878	XXXX+-X	6669	-1	Intron	CSDA
12	10852389	G	C	0.00146	0.694	0.404775	0.155384	0.1865	9878	XXXX++X	9652	-1	Intron	CSDA
12	10852511	T	C	0.000109	5.39e-05	0.994141	0.0099	1.3482	2535	#NAME?	2039	-1	Intron	CSDA
12	10852536	A	G	0.000258	0.169	0.681407	-0.143059	0.3485	15937	+-X+---	11463	-1	Intron	CSDA
12	10852687	C	T	0.00671	0.84	0.359379	-0.079858	0.0871	9878	XXXX--X	5889	-1	Intron	CSDA
12	10852713	A	G	0.000564	0.695	0.404453	-0.188032	0.2255	17444	++--+--	17444	-1	Intron	CSDA
12	10852836	CTAAT	C	0.167	0.559	0.454825	-0.010734	0.0144	17444	++----+	17444	-1	Deletion	CSDA
12	10852888	C	A	0.0112	0.0438	0.834225	0.011307	0.054	15413	#NAME?	11528	-1	Intron	CSDA
12	10852897	C	G	4.36e-05	0.103	0.748167	0.260255	0.8106	17444	-++++++	17444	-1	Intron	CSDA
12	10853086	T	A	9.49e-05	1.84	0.175505	-0.744601	0.5496	17444	-+-+--+	17444	-1	Intron	CSDA
12	10853288	C	A	0.00919	0.00066	0.979497	-0.001651	0.0642	13308	#NAME?	10050	-1	Intron	CSDA
12	10853423	AAAAT	A	0.0101	0.0468	0.828802	0.011551	0.0534	17444	++++-+-	17444	-1	Deletion	CSDA
12	10853460	G	GA	0.281	0.0704	0.790804	0.003159	0.0119	17444	++---++	17444	-1	Insertion	CSDA
12	10853588	T	C	0.00589	0.163	0.686769	-0.030083	0.0746	15339	+X-+---	15186	-1	Intron	CSDA
12	10853618	T	A	0.00589	0.166	0.68336	-0.030432	0.0746	15339	+X-+---	15174	-1	Intron	CSDA
12	10853631	A	G	0.00136	2.04	0.153536	-0.207201	0.1452	17444	+------	17444	-1	Intron	CSDA
12	10853643	T	C	0.00849	4.22	0.039945	-0.13726	0.0668	13308	#NAME?	11771	-1	Intron	CSDA
12	10853668	C	T	0.167	0.556	0.455955	-0.010707	0.0144	17444	++----+	17435	-1	Intron	CSDA
12	10853808	T	G	0.00316	0.0844	0.77137	0.029566	0.1017	15339	+X-+--+	12695	-1	Intron	CSDA
12	10853824	A	G	0.0114	0.064	0.800305	0.013566	0.0536	15413	#NAME?	11560	-1	Intron	CSDA
12	10853842	C	T	4.45e-05	1.8	0.179539	1.91273	1.4251	5535	#NAME?	3657	-1	Intron	CSDA
12	10853858	G	A	0.000219	0.0481	0.82638	-0.20808	0.9486	2535	#NAME?	2014	-1	Utr3	CSDA
12	10853951	G	C	0.00919	0.00126	0.971735	0.002276	0.0643	13308	#NAME?	10277	-1	Nonsynonymous	CSDA
12	10854024	T	G	0.00588	0.173	0.677129	-0.031092	0.0747	15339	+X-+---	15182	-1	Intron	CSDA
12	10854026	A	T	0.000196	0.674	0.411613	-0.313721	0.3821	17444	-XX+---	17444	-1	Intron	CSDA
12	10854055	T	C	0.000186	0.169	0.681069	-0.161167	0.3921	17444	#NAME?	17444	-1	Intron	CSDA
12	10854139	C	T	2.24e-05	0.114	0.735495	-0.382349	1.1318	17444	+-----+	17444	-1	Intron	CSDA
12	10854207	CA	C	0.282	0.0802	0.777062	0.003368	0.0119	17444	++---++	17444	-1	Deletion	CSDA
12	10854213	G	A	5.04e-05	1.08	0.298954	-0.783587	0.7544	17444	-+-+--+	17444	-1	Intron	CSDA
12	10854214	G	A	5.04e-05	1.18	0.27774	2.14755	1.9786	2535	#NAME?	1899	-1	Intron	CSDA
12	10854238	T	C	0.0114	0.0604	0.805789	0.01319	0.0536	15413	#NAME?	12021	-1	Intron	CSDA
12	10854272	T	C	0.00109	1.85	0.173741	-0.292958	0.2154	9878	XXXX--X	5261	-1	Intron	CSDA
12	10854287	T	C	0.00303	0.00341	0.953426	-0.007559	0.1294	9878	XXXX+-X	9299	-1	Intron	CSDA
12	10854371	T	C	0.00874	0.0191	0.889996	-0.009108	0.0658	13308	#NAME?	10296	-1	Intron	CSDA
12	10854405	G	A	0.0284	0.118	0.731698	0.011049	0.0322	17444	+-++--+	16509	-1	Intron	CSDA
12	10854451	A	G	0.283	0.0212	0.884172	0.001731	0.0119	17444	++---++	17435	-1	Intron	CSDA
12	10854537	C	T	0.169	0.517	0.472206	-0.01028	0.0143	17444	++----+	17443	-1	Intron	CSDA
12	10854625	G	A	0.11	1.43	0.232413	0.020459	0.0171	17444	-++-+++	17426	-1	Synonymous	CSDA
12	10854633	G	C	0.000665	1.38	0.240412	-0.243727	0.2076	17444	-XX----	17444	-1	Nonsynonymous	CSDA
12	10854710	G	A	0.000233	0.00503	0.943466	-0.024884	0.3509	17444	-++-+--	17444	-1	Nonsynonymous	CSDA
12	10854713	C	T	0.000228	2.6	0.10668	-0.571611	0.3543	17444	--+--++	17444	-1	Nonsynonymous	CSDA
12	10854718	G	A	0.00216	2.99	0.083935	-0.199458	0.1154	17444	+--+--+	12568	-1	Synonymous	CSDA
12	10854743	A	G	0.0139	0.0548	0.814943	0.012666	0.0541	12413	#NAME?	9017	-1	Intron	CSDA
12	10854763	G	A	0.113	1.15	0.28346	0.018154	0.0169	17444	-++-+++	17419	-1	Intron	CSDA
12	10854804	T	C	0.0162	1.86	0.173121	0.06623	0.0486	13308	#NAME?	9495	-1	Intron	CSDA
12	10854878	A	G	0.283	0.0221	0.881909	0.001765	0.0119	17444	++---++	17434	-1	Intron	CSDA
12	10855021	G	A	0.000125	1.07	0.300867	-0.518476	0.5011	15937	--X+--+	12276	-1	Intron	CSDA
12	10855041	A	C	0.00166	0.00474	0.945099	0.012031	0.1747	9878	XXXX+-X	8933	-1	Intron	CSDA
12	10855065	A	G	0.000141	3.36	0.066714	-0.826834	0.4509	17444	-+-+---	17444	-1	Intron	CSDA
12	10855067	C	T	4.88e-05	1.82	0.177059	1.83678	1.3607	5535	#NAME?	3782	-1	Intron	CSDA
12	10855069	G	A	4.55e-05	1.89	0.169063	1.9373	1.4087	5535	#NAME?	3779	-1	Intron	CSDA
12	10855203	C	T	0.000898	0.261	0.609731	0.09124	0.1787	17444	-+-+++-	17444	-1	Intron	CSDA
12	10855204	G	A	9.98e-05	1.72	0.18977	0.702827	0.536	17444	-+--+-+	17444	-1	Intron	CSDA
12	10855376	C	T	0.014	0.0518	0.820044	0.012309	0.0541	12413	#NAME?	9024	-1	Intron	CSDA
12	10855408	T	G	0.00166	0.00459	0.945976	0.011844	0.1748	9878	XXXX+-X	8971	-1	Intron	CSDA
12	10855409	G	C	4.91e-05	1.83	0.175606	1.83799	1.357	5535	#NAME?	3783	-1	Intron	CSDA
12	10855448	G	A	0.000534	0.0368	0.847914	0.053647	0.2797	11983	X-XX-+X	10579	-1	Intron	CSDA
12	10855599	G	A	0.0083	0.0544	0.815528	0.015128	0.0648	14444	-X-X-+-	9927	-1	Intron	CSDA
12	10855606	T	C	0.00331	0.406	0.524252	0.07891	0.1239	9878	XXXX++X	4405	-1	Intron	CSDA
12	10855614	G	A	0.00054	0.504	0.477673	-0.183782	0.2588	13832	+XX+--+	10904	-1	Intron	CSDA
12	10855637	C	T	0.000476	0.128	0.720296	-0.230615	0.6441	2535	#NAME?	1821	-1	Intron	CSDA
12	10855643	T	C	0.0114	0.059	0.808014	0.013016	0.0536	15413	#NAME?	12068	-1	Intron	CSDA
12	10855777	A	G	0.000374	0.0208	0.885381	0.039916	0.2769	17444	+----+-	17444	-1	Intron	CSDA
12	10856010	G	C	0.113	1.65	0.198487	0.021757	0.0169	17444	-++++++	17384	-1	Intron	CSDA
12	10856208	C	T	0.00167	0.664	0.415185	0.124278	0.1525	12878	X-X+--X	9738	-1	Intron	CSDA
12	10856219	C	T	0.281	0.0925	0.761048	0.003622	0.0119	17444	++---++	17429	-1	Intron	CSDA
12	10856245	C	T	0.000182	0.206	0.650017	-0.180132	0.397	17444	X-+-+-X	17444	-1	Intron	CSDA
12	10856255	A	G	0.167	0.512	0.474327	-0.010281	0.0144	17444	++----+	17432	-1	Intron	CSDA
12	10856289	A	G	0.00587	0.166	0.683304	-0.030498	0.0748	15339	+X-+---	15202	-1	Intron	CSDA
12	10856455	C	T	1.65e-05	0.049	0.82486	-0.345672	1.562	12413	#NAME?	6892	-1	Intron	CSDA
12	10856512	T	C	0.00623	1.65	0.199395	-0.116025	0.0904	9878	XXXX--X	7714	-1	Intron	CSDA
12	10856547	T	A	0.000296	0.26	0.609961	-0.158874	0.3114	17444	+XX----	17444	-1	Intron	CSDA
12	10856645	C	T	0.00034	2.12	0.145716	0.422299	0.2903	17444	++++++-	17444	-1	Normal_Splice_Site	CSDA
12	10856689	G	T	8.85e-05	1.1	0.293632	-0.597659	0.5691	17444	-+-----	17444	-1	Nonsynonymous	CSDA
12	10856794	T	C	0.0001	0.623	0.429816	-0.422557	0.5352	17444	+-+----	17444	-1	Intron	CSDA
12	10856799	T	C	0.166	0.511	0.474859	-0.010272	0.0144	17444	++----+	17431	-1	Intron	CSDA
12	10856845	CA	C	0.276	0.00358	0.952294	-0.000717	0.012	17444	---+++-	17444	-1	Deletion	CSDA
12	10856851	G	A	5.22e-05	0.715	0.397628	-1.64358	1.9431	2535	#NAME?	2520	-1	Intron	CSDA
12	10856966	G	A	0.0001	0.63	0.427312	-0.424916	0.5353	17444	+-+----	17444	-1	Intron	CSDA
12	10857073	A	C	0.00255	0.0604	0.805933	0.033791	0.1375	10402	XXXX++X	9776	-1	Intron	CSDA
12	10857240	CT	C	0.376	0.0347	0.852267	-0.002058	0.0111	17444	--++---	17444	-1	Deletion	CSDA
12	10857307	G	A	0.111	0.874	0.349722	0.015916	0.017	17444	-++++++	17429	-1	Intron	CSDA
12	10857471	C	T	0.000361	0.841	0.359037	-0.678309	0.7395	2535	#NAME?	907	-1	Intron	CSDA
12	10857579	A	G	0.000759	0.178	0.673081	-0.215147	0.5099	2535	#NAME?	2161	-1	Intron	CSDA
12	10857611	A	G	0.114	1	0.317061	0.016854	0.0168	17444	-++-+++	17440	-1	Intron	CSDA
12	10857676	T	C	0.000945	0.0241	0.876533	-0.0304	0.1957	13832	+XX-++-	10898	-1	Intron	CSDA
12	10857690	GT	G	0.000159	0.0143	0.904759	0.050824	0.4248	17444	---+-+-	17444	-1	Deletion	CSDA
12	10857846	C	T	0.00272	0.93	0.334828	0.131816	0.1367	9878	XXXX++X	4549	-1	Intron	CSDA
12	10857977	C	G	0.274	0.00751	0.93094	0.00104	0.012	17444	---+++-	17317	-1	Intron	CSDA
12	10857983	C	T	0.00517	2.05	0.152636	-0.111695	0.0781	15937	--X+---	11956	-1	Intron	CSDA
12	10858081	G	C	0.168	0.662	0.415735	-0.01165	0.0143	17444	++-----	17428	-1	Intron	CSDA
12	10858087	G	GT	4.86e-05	0.372	0.541798	-0.468769	0.7684	17444	+--+--+	17444	-1	Insertion	CSDA
12	10858159	A	T	0.00587	0.16	0.689141	-0.029904	0.0748	15339	+X-+---	15187	-1	Intron	CSDA
12	10858180	A	G	0.00172	0.557	0.455319	-0.102936	0.1379	15339	-X+--++	11823	-1	Intron	CSDA
12	10858231	T	C	0.109	1.26	0.261984	0.019281	0.0172	17444	-++-+++	17435	-1	Intron	CSDA
12	10858251	CTT	C	0.000134	0.394	0.530422	-0.290519	0.4631	17444	-------	17444	-1	Deletion	CSDA
12	10858264	T	C	3.53e-05	0.011	0.916353	0.094621	0.9009	17444	+---+-+	17444	-1	Intron	CSDA
12	10858274	G	GTT	0.000148	0.296	0.586475	0.239239	0.4398	17444	+---+++	17444	-1	Insertion	CSDA
12	10858308	A	G	0.0017	1.88	0.169856	0.236773	0.1725	9878	XXXX-+X	8793	-1	Intron	CSDA
12	10858319	G	C	0.611	0.00851	0.926519	0.001013	0.011	17444	++--+++	17232	-1	Intron	CSDA
12	10858506	C	G	0.000484	3.11	0.077785	-1.12576	0.6383	2535	#NAME?	861	-1	Intron	CSDA
12	10858529	T	C	2.31e-05	0.63	0.427191	0.883651	1.1129	17444	+-+++-+	17444	-1	Intron	CSDA
12	10858551	A	C	0.107	1.77	0.183441	0.023026	0.0173	17444	-++++++	17436	-1	Intron	CSDA
12	10858617	G	A	0.0646	0.179	0.672475	-0.009206	0.0218	17444	++---++	17355	-1	Intron	CSDA
12	10858710	C	T	6.7e-05	0.337	0.561809	-0.379402	0.654	17444	---++--	17444	-1	Intron	CSDA
12	10858749	G	A	0.000207	0.307	0.579441	0.206214	0.3721	17444	+++++--	17444	-1	Intron	CSDA
12	10858817	G	A	0.282	0.0302	0.86208	0.002068	0.0119	17444	++---++	17441	-1	Intron	CSDA
12	10859116	C	T	7.4e-05	0.15	0.698091	0.241494	0.6226	17444	-----+-	17444	-1	Intron	CSDA
12	10859210	T	C	3.6e-05	0.527	0.467761	1.70038	2.3417	2535	#NAME?	2412	-1	Intron	CSDA
12	10859306	T	G	0.107	1.82	0.177151	0.023385	0.0173	17444	-++++++	17429	-1	Intron	CSDA
12	10859354	C	T	0.0106	0.00035	0.985068	-0.001041	0.0556	15413	#NAME?	11706	-1	Intron	CSDA
12	10859551	G	A	7.94e-06	0.523	0.469638	-4.81631	6.6609	1419	XXXXXX-	1419	-1	Intron	CSDA
12	10859611	A	G	0.282	0.0293	0.864062	0.002038	0.0119	17444	++---++	17422	-1	Intron	CSDA
12	10859618	A	AAAAT	0.181	0.324	0.569477	-0.007911	0.0139	17444	++---+-	17444	-1	Insertion	CSDA
12	10859622	T	A	9.63e-05	0.0982	0.753971	0.448524	1.4311	2535	#NAME?	2218	-1	Intron	CSDA
12	10859708	T	G	0.00269	0.807	0.368919	-0.092954	0.1035	17444	--+--+-	12425	-1	Intron	CSDA
12	10859770	A	G	0.00872	0.0104	0.918967	-0.006706	0.0659	13308	#NAME?	10330	-1	Intron	CSDA
12	10859925	A	G	0.0902	0.887	0.346357	-0.017597	0.0187	17444	++-----	17349	-1	Intron	CSDA
12	10860148	T	C	0.00587	0.154	0.694956	-0.029307	0.0747	15339	+X-+---	15081	-1	Intron	CSDA
12	10860171	A	G	9.87e-05	1.79	0.180768	0.721317	0.5389	17444	-+--+-+	17444	-1	Intron	CSDA
12	10860267	C	T	4.34e-05	1.46	0.226619	-0.982938	0.8129	17444	+------	17444	-1	Intron	CSDA
12	10860281	C	T	2.95e-05	0.426	0.513739	-0.644236	0.9865	17444	++-+-+-	17444	-1	Intron	CSDA
12	10860304	T	A	0.000183	2.56	0.109482	0.633446	0.3958	17444	-+---+-	17444	-1	Intron	CSDA
12	10860337	C	T	1.34e-05	4.71	0.029953	-8.3181	3.832	2535	#NAME?	1717	-1	Intron	CSDA
12	10860407	T	C	0.00587	0.154	0.695198	-0.029278	0.0747	15339	+X-+---	15066	-1	Intron	CSDA
12	10860516	C	G	0.00587	0.153	0.695229	-0.029274	0.0747	15339	+X-+---	15062	-1	Intron	CSDA
12	10860722	G	T	0.000139	0.000524	0.981729	0.010414	0.4547	17444	----+--	17444	-1	Intron	CSDA
12	10860731	T	C	5.21e-05	1.12	0.289074	-0.786368	0.7417	17444	--++---	17444	-1	Intron	CSDA
12	10860767	A	T	1.26e-05	0.0128	0.909932	-0.17069	1.5089	17444	+++--+-	17444	-1	Intron	CSDA
12	10860919	T	A	0.000293	0.275	0.599719	-0.164118	0.3127	17444	+-X----	17444	-1	Intron	CSDA
12	10860964	T	C	0.00177	0.0205	0.886141	-0.024205	0.169	9878	XXXX+-X	8970	-1	Intron	CSDA
12	10861026	A	G	0.0105	0.0766	0.781937	0.017267	0.0624	12413	#NAME?	10270	-1	Intron	CSDA
12	10861078	A	G	0.00434	0.0138	0.906411	-0.011139	0.0947	12878	X+X---X	7810	-1	Intron	CSDA
12	10861114	T	C	0.0682	0.39	0.53224	-0.013261	0.0212	17444	++---++	17314	-1	Intron	CSDA
12	10861226	A	G	4.96e-05	1.74	0.187682	-1.00175	0.7604	17444	---+--+	17444	-1	Intron	CSDA
12	10861282	G	A	0.00744	0.212	0.645337	0.02868	0.0623	17444	-+-++--	16442	-1	Intron	CSDA
12	10861308	C	T	0.278	9.64e-05	0.992167	-0.000117	0.0119	17444	++---++	17382	-1	Intron	CSDA
12	10861317	C	T	0.00769	0.197	0.657516	-0.027173	0.0613	17444	-+---++	15657	-1	Intron	CSDA
12	10861321	T	A	4.56e-05	1.38	0.24048	-0.930302	0.7926	17444	+--+---	17444	-1	Intron	CSDA
12	10861385	A	T	3.73e-05	0.9	0.342757	0.831869	0.8768	17444	+++-+-+	17444	-1	Intron	CSDA
12	10861397	A	C	2.94e-05	0.114	0.735865	-0.333321	0.9881	17444	---++-+	17444	-1	Intron	CSDA
12	10861409	A	G	0.00469	0.151	0.697161	0.054523	0.1401	5461	-X++XX+	4125	-1	Intron	CSDA
12	10861443	T	C	0.000583	0.0621	0.803153	-0.073462	0.2947	9878	XXXX+-X	9195	-1	Intron	CSDA
12	10861560	G	A	0.00316	0.0715	0.78923	0.027207	0.1018	15339	+X-+--+	12542	-1	Intron	CSDA
12	10861634	C	T	0.000174	0.193	0.660025	-0.1783	0.4053	17444	--X++-+	17444	-1	Intron	CSDA
12	10861744	C	T	0.0792	0.565	0.452339	0.014902	0.0198	17444	-++++++	17386	-1	Intron	CSDA
12	10861760	C	T	0.13	3.17	0.074984	-0.028311	0.0159	17444	--+--++	17071	-1	Intron	CSDA
12	10861765	AG	A	0.000938	0.0963	0.756278	0.054293	0.1749	17444	+-+-+++	17444	-1	Deletion	CSDA
12	10861834	G	A	3.82e-05	0.316	0.574218	-0.486627	0.8661	17444	--+----	17444	-1	Intron	CSDA
12	10861962	C	T	0.169	0.697	0.403675	-0.011943	0.0143	17444	++-----	17356	-1	Intron	CSDA
12	10861990	A	C	0.014	0.0308	0.860647	0.009484	0.054	12413	#NAME?	9080	-1	Intron	CSDA
12	10862029	T	C	0.00588	0.148	0.700732	-0.0287	0.0747	15339	+X-+---	14806	-1	Intron	CSDA
12	10862034	T	G	0.000211	0.159	0.689718	-0.147245	0.3688	17444	---+++-	17444	-1	Intron	CSDA
12	10862263	A	G	0.00295	0.0103	0.919028	0.013338	0.1312	9878	XXXX+-X	9206	-1	Intron	CSDA
12	10862320	T	G	0.00981	0.0451	0.831866	0.013673	0.0644	12413	#NAME?	10855	-1	Intron	CSDA
12	10862343	C	T	0.00251	0.088	0.766731	0.041074	0.1385	10402	XXXX+++	9750	-1	Intron	CSDA
12	10862429	G	C	4.12e-05	0.118	0.731394	0.286479	0.8346	17444	+--++++	17444	-1	Intron	CSDA
12	10862581	G	A	8.66e-05	0.436	0.508851	-0.450468	0.6819	12413	#NAME?	6191	-1	Nonsynonymous	CSDA
12	10862589	C	T	4.23e-05	1.32	0.250133	-0.946971	0.8234	17444	-+-----	17444	-1	Nonsynonymous	CSDA
12	10862595	T	G	0.00498	13.8	0.000207	-0.282314	0.0761	17444	-------	14573	-1	Nonsynonymous	CSDA
12	10862617	G	A	0.000531	0.221	0.638381	-0.10921	0.2324	17444	+-----+	13881	-1	Nonsynonymous	CSDA
12	10862631	G	A	0.00214	0.0966	0.755954	0.047898	0.1541	9878	XXXX-+X	9649	-1	Nonsynonymous	CSDA
12	10862632	C	A	0.00214	0.0969	0.755621	0.047967	0.1541	9878	XXXX-+X	9648	-1	Nonsynonymous	CSDA
12	10863092	G	A	0.000177	0.264	0.60728	-0.206655	0.4021	17444	++-++--	17444	-1	Intron	CSDA
12	10863181	G	A	0.000365	0.96	0.327137	0.576962	0.5888	3954	+XX+XX+	2754	-1	Intron	CSDA
12	10863210	C	T	0.000164	0.026	0.872017	-0.067277	0.4176	17444	++++--+	17444	-1	Intron	CSDA
12	10863696	T	C	0.00678	0.111	0.738995	0.023182	0.0696	15339	-X+++++	11502	-1	Intron	CSDA
12	10863725	A	G	1.03e-05	0.348	0.555108	-0.982902	1.6656	17444	+-----+	17444	-1	Intron	CSDA
12	10863772	A	G	0.0143	0.268	0.60446	0.024403	0.0471	15937	+-X+++-	14205	-1	Intron	CSDA
12	10863888	T	TA	0.00161	0.378	0.538419	-0.082268	0.1337	17444	++---+-	17444	-1	Insertion	CSDA
12	10863926	T	A	0.00655	2.34	0.126216	-0.134864	0.0882	9878	XXXX--X	7267	-1	Intron	CSDA
12	10863929	C	CT	0.00115	0.927	0.335774	-0.151739	0.1576	17444	-----+-	17444	-1	Insertion	CSDA
12	10864173	T	C	0.178	0.621	0.430499	-0.011032	0.014	17444	++-----	17294	-1	Intron	CSDA
12	10864218	C	G	6.18e-05	0.303	0.582242	0.37464	0.681	17444	--+-+++	17444	-1	Intron	CSDA
12	10864378	A	G	4.08e-05	0.0193	0.889449	-0.116526	0.8383	17444	+--+-++	17444	-1	Intron	CSDA
12	10864397	C	T	3.36e-05	0.276	0.59903	-0.4853	0.923	17444	--+++-+	17444	-1	Intron	CSDA
12	10864478	G	A	0.001	0.109	0.740793	0.074395	0.2249	9878	XXXX-+X	8810	-1	Intron	CSDA
12	10864491	A	G	0.00589	0.14	0.707896	-0.027956	0.0746	15339	+X-+---	14700	-1	Intron	CSDA
12	10864598	A	G	0.000283	0.353	0.55267	-0.188834	0.318	17444	+----+-	17444	-1	Intron	CSDA
12	10864610	A	G	7.93e-05	2.26	0.132882	-0.903531	0.6012	17444	++-----	17444	-1	Intron	CSDA
12	10864641	G	C	0.00109	0.49	0.484011	-0.113302	0.1619	17444	++-----	17444	-1	Intron	CSDA
12	10864699	G	A	0.664	0.0974	0.754956	-0.003537	0.0113	17444	+++---+	17387	-1	Intron	CSDA
12	10864754	A	G	0.279	0.00713	0.932727	0.001008	0.0119	17444	---+++-	17401	-1	Intron	CSDA
12	10864815	G	A	0.00589	0.136	0.712124	-0.027529	0.0746	15339	+X-+---	14846	-1	Intron	CSDA
12	10865190	T	C	0.00731	0.18	0.67166	-0.028406	0.067	15339	+X-+--+	14735	-1	Intron	CSDA
12	10865239	G	A	0.0947	0.542	0.461773	0.013455	0.0183	17444	-++++++	17384	-1	Intron	CSDA
12	10865396	T	C	0.000354	1.07	0.301929	0.521398	0.5051	5535	#NAME?	4771	-1	Intron	CSDA
12	10865479	C	T	0.00339	0.26	0.609988	-0.050084	0.0982	15339	+X----+	12619	-1	Intron	CSDA
12	10865504	C	T	0.0461	0.452	0.50133	0.017169	0.0255	17444	++--+-+	16738	-1	Intron	CSDA
12	10865518	C	T	0.000245	0.708	0.400016	-0.287939	0.3421	17444	#NAME?	17444	-1	Intron	CSDA
12	10865529	C	T	0.000994	1.03	0.310084	-0.172444	0.1699	17444	-+-++-+	17444	-1	Intron	CSDA
12	10865628	T	C	0.000177	0.0107	0.917633	0.041605	0.4023	17444	--X-+++	17444	-1	Intron	CSDA
12	10865829	C	T	0.000118	4.38	0.036262	-1.03251	0.4931	17444	-------	17444	-1	Nonsynonymous	CSDA
12	10865856	C	T	1.03e-05	0.256	0.613162	-0.842664	1.6668	17444	+-++--+	17444	-1	Nonsynonymous	CSDA
12	10865873	G	A	0.00731	0.178	0.67279	-0.028298	0.067	15339	+X-+--+	14638	-1	Synonymous	CSDA
12	10865903	C	T	0.000236	0.373	0.541412	0.212642	0.3482	17444	-+++-++	17444	-1	Synonymous	CSDA
12	10865919	G	A	0.000119	0.826	0.363299	-0.445702	0.4903	17444	+-+----	17444	-1	Nonsynonymous	CSDA
12	10865927	T	C	2.08e-05	0.743	0.388787	-1.01229	1.1746	17444	--++--+	17444	-1	Synonymous	CSDA
12	10865971	G	C	0.169	0.81	0.368112	-0.012844	0.0143	17444	++-----	17252	-1	Intron	CSDA
12	10866046	T	C	0.000306	2.02	0.155285	-0.462955	0.3258	15413	#NAME?	8599	-1	Intron	CSDA
12	10866250	C	T	0.0059	0.134	0.714734	-0.027257	0.0746	15339	+X-+---	14703	-1	Intron	CSDA
12	10866301	G	A	0.000183	0.501	0.479126	-0.669758	0.9464	3059	-XXXXX-	2873	-1	Intron	CSDA
12	10866342	G	A	6e-06	0.982	0.321594	2.16726	2.1865	17444	++++-+-	17444	-1	Intron	CSDA
12	10866397	T	C	0.169	0.789	0.374324	-0.012679	0.0143	17444	++-----	17249	-1	Intron	CSDA
12	10866403	T	C	0.00264	6.44	0.011168	-0.287437	0.1133	14815	#NAME?	13655	-1	Intron	CSDA
12	10866405	C	T	9.73e-05	0.652	0.419234	-0.438458	0.5428	17444	+-+----	17444	-1	Intron	CSDA
12	10866425	A	C	5.44e-05	1.48	0.223351	-0.884115	0.7261	17444	---+--+	17444	-1	Intron	CSDA
12	10866564	T	C	0.000513	0.608	0.435459	0.444486	0.5699	3000	X+X-XXX	2707	-1	Intron	CSDA
12	10866583	A	G	0.00146	7.09	0.007763	-0.373013	0.1401	17444	--+----	13851	-1	Intron	CSDA
12	10866608	C	T	7.88e-05	0.24	0.623865	0.295762	0.6031	17444	--++-++	17444	-1	Intron	CSDA
12	10866620	C	T	0.0857	0.372	0.541651	0.011674	0.0191	17444	-++++-+	17406	-1	Intron	CSDA
12	10866659	A	C	0.000538	0.891	0.345252	-0.217862	0.2308	17444	-+-+---	17444	-1	Intron	CSDA
12	10866674	T	C	0.00265	1	0.317398	0.138349	0.1384	9878	XXXX++X	4606	-1	Intron	CSDA
12	10866798	C	A	0.00712	0.107	0.744058	-0.022166	0.0679	15339	+X-+--+	14685	-1	Intron	CSDA
12	10866878	T	C	0.0059	0.128	0.720051	-0.026719	0.0746	15339	+X-+---	14738	-1	Intron	CSDA
12	10866931	T	C	0.000191	0.581	0.445826	0.295357	0.3874	17444	--X+-+-	17444	-1	Intron	CSDA
12	10866973	T	C	0.00018	0.393	0.530708	-0.250115	0.399	17444	-+++---	17444	-1	Intron	CSDA
12	10867137	G	A	0.00732	0.168	0.681607	-0.027485	0.067	15339	+X-+--+	14651	-1	Intron	CSDA
12	10867144	C	T	0.00089	0.329	0.56635	0.102939	0.1795	17444	+-++-++	17444	-1	Intron	CSDA
12	10867221	A	AAT	0.00132	3.85	0.049723	-0.289459	0.1475	17444	++-+---	17444	-1	Insertion	CSDA
12	10867249	G	A	0.000543	0.246	0.62023	-0.113868	0.2298	17444	---+--+	17444	-1	Intron	CSDA
12	10867305	C	T	0.000169	0.147	0.701191	-0.158124	0.4121	17444	+-X++-+	17444	-1	Intron	CSDA
12	10867347	G	A	0.000296	7.14e-06	0.997868	0.000832	0.3114	17444	--++-++	17444	-1	Intron	CSDA
12	10867375	A	T	0.206	0.478	0.489373	-0.009159	0.0132	17444	++----+	17136	-1	Intron	CSDA
12	10867380	A	C	0.0059	0.137	0.71116	-0.027601	0.0745	15339	+X-+---	13123	-1	Intron	CSDA
12	10867400	C	T	0.316	0.0312	0.859889	0.002032	0.0115	17444	--++---	17150	-1	Intron	CSDA
12	10867411	T	G	0.00304	1.16	0.280573	0.104952	0.0973	17444	-+++-++	17444	-1	Intron	CSDA
12	10867485	C	T	4.98e-05	0.433	0.510528	0.49908	0.7585	17444	++-++--	17444	-1	Intron	CSDA
12	10867591	C	T	0.000489	0.11	0.740679	-0.080184	0.2423	17444	+-----+	17444	-1	Intron	CSDA
12	10867619	G	T	7.14e-05	0.0939	0.759263	-0.194205	0.6337	17444	+--+--+	17444	-1	Intron	CSDA
12	10867895	G	T	6.22e-05	1.73	0.187815	-0.894047	0.6788	17444	-------	17444	-1	Intron	CSDA
12	10867936	G	A	0.00242	3.76	0.052505	0.211457	0.1091	17444	+++++-+	17444	-1	Intron	CSDA
12	10867973	C	T	1.46e-05	1.13	0.287389	-3.90957	3.6749	2535	#NAME?	1183	-1	Intron	CSDA
12	10868101	C	T	0.000236	0.0288	0.865303	0.059064	0.3482	17444	+--+-++	17444	-1	Intron	CSDA
12	10868226	T	C	0.00195	2.35	0.125605	-0.186082	0.1215	17444	------+	16298	-1	Intron	CSDA
12	10868468	T	C	0.00198	0.293	0.58857	-0.073177	0.1353	13832	-XX+--+	6915	-1	Intron	CSDA
12	10868611	A	T	4.24e-05	0.00123	0.972011	0.03833	1.0925	9878	XXXX+-X	4583	-1	Intron	CSDA
12	10868643	T	C	0.00263	1.02	0.312687	0.140186	0.1389	9878	XXXX++X	5430	-1	Intron	CSDA
12	10868662	T	C	0.000296	1.44	0.229686	-0.497156	0.4139	9878	XXXX--X	3154	-1	Intron	CSDA
12	10868668	A	T	0.000167	0.165	0.684604	-0.168242	0.4142	17444	--X++-+	17444	-1	Intron	CSDA
12	10868671	C	T	0.00591	0.127	0.721766	-0.026536	0.0745	15339	+X-+---	14640	-1	Intron	CSDA
12	10868809	G	A	0.000167	0.166	0.683513	-0.168975	0.4145	17444	--X++-+	17444	-1	Intron	CSDA
12	10868969	G	C	0.000187	1.09	0.296447	-0.408567	0.3913	17444	--+----	17444	-1	Intron	CSDA
12	10869001	T	C	0.00591	0.125	0.724022	-0.026309	0.0745	15339	+X-+---	14718	-1	Intron	CSDA
12	10869062	T	C	0.0298	0.406	0.523816	0.020074	0.0315	17444	+-+++++	15939	-1	Intron	CSDA
12	10869237	C	T	0.0044	0.159	0.690331	-0.032209	0.0808	17444	---+++-	14695	-1	Intron	CSDA
12	10869268	A	T	1.7e-05	1.74	0.186725	-4.49175	3.402	2535	#NAME?	2519	-1	Intron	CSDA
12	10869297	C	T	0.0851	0.346	0.556414	0.011283	0.0192	17444	-++++-+	17295	-1	Intron	CSDA
12	10869299	G	A	0.00234	0.478	0.489267	-0.081789	0.1183	15339	-X+--++	13113	-1	Intron	CSDA
12	10869312	G	A	0.00563	0.0421	0.837351	0.015661	0.0763	15339	-X-++--	14262	-1	Intron	CSDA
12	10869441	C	T	0.00125	5.7	0.01692	0.428753	0.1795	12413	#NAME?	5250	-1	Intron	CSDA
12	10869442	G	A	9.66e-05	0.338	0.561136	-0.830363	1.4288	2535	#NAME?	2105	-1	Intron	CSDA
12	10869492	C	T	0.000276	0.00531	0.941928	-0.023491	0.3225	17444	--X++-+	17444	-1	Intron	CSDA
12	10869504	T	C	9.08e-05	0.0157	0.900256	-0.136529	1.0893	4640	#NAME?	3059	-1	Intron	CSDA
12	10869793	G	A	0.000126	0.789	0.37449	-0.424058	0.4775	17444	--+---+	17444	-1	Intron	CSDA
12	10869798	C	T	1.31e-05	0.373	0.541273	0.90493	1.4813	17444	++-+-++	17444	-1	Intron	CSDA
12	10869930	T	C	0.000134	0.00149	0.969168	0.04275	1.106	3059	-XXXXX+	2833	-1	Intron	CSDA
12	10870031	G	C	0.00731	3.8	0.05115	-0.130377	0.0669	15413	#NAME?	12666	-1	Intron	CSDA
12	10870093	C	G	0.00108	0.683	0.408663	-0.1593	0.1928	12413	#NAME?	7227	-1	Intron	CSDA
12	10870125	T	C	0.0141	0.0219	0.882347	0.007979	0.0539	12413	#NAME?	8942	-1	Intron	CSDA
12	10870231	T	C	0.241	1.62	0.203191	0.015933	0.0125	17444	+++++--	16854	-1	Intron	CSDA
12	10870232	C	T	0.00591	0.121	0.728446	-0.02586	0.0745	15339	+X-+---	14662	-1	Intron	CSDA
12	10870397	TC	T	0.0532	4.1	0.042785	-0.048318	0.0239	17444	+-----+	17444	-1	Deletion	CSDA
12	10870398	C	T	0.22	1.71	0.191317	-0.016883	0.0129	17444	++---+-	16968	-1	Intron	CSDA
12	10870400	T	C	0.0322	0.477	0.489812	-0.020957	0.0303	17444	++---++	17444	-1	Intron	CSDA
12	10870423	C	T	0.00045	2	0.156985	0.357319	0.2525	17444	--X-+++	17444	-1	Intron	CSDA
12	10870471	C	T	4.43e-07	0.237	0.626168	10.2742	21.0913	2535	#NAME?	2380	-1	Intron	CSDA
12	10870604	G	T	0.0111	0.0873	0.767584	0.01581	0.0535	15937	+-X-+++	14429	-1	Intron	CSDA
12	10870726	G	T	4.71e-05	1.88	0.170338	1.07002	0.7804	17444	+--+---	17444	-1	Normal_Splice_Site	CSDA
12	10870730	G	A	0.0341	0.659	0.416906	0.02742	0.0338	13308	#NAME?	10499	-1	Intron	CSDA
12	10870848	A	C	0.000664	0.000379	0.984464	0.004046	0.2078	17444	+-X--+-	17444	-1	Intron	CSDA
12	10870900	AC	A	0.518	0.017	0.896358	-0.001396	0.0107	17444	+++----	17444	-1	Deletion	CSDA
12	10871124	C	T	0.00198	0.0954	0.75743	-0.041772	0.1352	13832	-XX++-+	11932	-1	Intron	CSDA
12	10871187	G	A	0.00828	0.00334	0.953922	0.003414	0.0591	17444	-+--++-	15985	-1	Intron	CSDA
12	10871260	A	G	0.0123	2.2	0.13769	0.076649	0.0516	15413	#NAME?	11725	-1	Intron	CSDA
12	10871414	C	T	0.00151	0.138	0.71036	0.051144	0.1377	17444	++++--+	17444	-1	Intron	CSDA
12	10871423	T	A	0.00106	1.75	0.186348	-0.289074	0.2188	9878	XXXX--X	5212	-1	Intron	CSDA
12	10871440	A	G	7.11e-05	0.088	0.766783	-0.188258	0.6348	17444	+----+-	17444	-1	Intron	CSDA
12	10871555	A	G	0.00147	0.0339	0.853987	0.025719	0.1398	17444	-+--+--	17444	-1	Intron	CSDA
12	10871583	T	G	6.46e-05	1.77	0.182907	-0.886877	0.6659	17444	+X-+---	17444	-1	Intron	CSDA
12	10871588	T	C	0.00888	2.34	0.126183	-0.087278	0.0571	17444	---++--	14228	-1	Intron	CSDA
12	10871666	C	T	0.000293	1.85	0.17373	-0.425205	0.3126	17444	+-+----	17444	-1	Intron	CSDA
12	10871667	A	G	0.967	0.635	0.425413	-0.023968	0.0301	17444	--++--+	15097	-1	Intron	CSDA
12	10871672	C	CA	0.000185	1.14	0.285094	-0.420408	0.3933	17444	--+----	17444	-1	Insertion	CSDA
12	10871792	T	C	5.41e-05	0.783	0.376196	-0.643907	0.7276	17444	+++-+-+	17444	-1	Intron	CSDA
12	10872022	T	C	0.982	0.209	0.647505	0.019226	0.042	15937	+-X+-++	11543	-1	Intron	CSDA
12	10872090	A	G	1.27e-06	0.116	0.733072	4.24697	12.4529	2535	#NAME?	2523	-1	Intron	CSDA
12	10872161	T	C	0.000509	1.43	0.232327	-0.283627	0.2375	17444	-+----+	17444	-1	Intron	CSDA
12	10872208	T	C	0.000373	0.0258	0.87232	0.106474	0.6625	3059	-XXXXX+	2460	-1	Intron	CSDA
12	10872216	G	A	0.161	0.198	0.65647	-0.006486	0.0146	17444	-+++--+	17192	-1	Intron	CSDA
12	10872322	G	C	8.41e-05	1.27	0.259298	0.658528	0.5838	17444	+--++++	17444	-1	Intron	CSDA
12	10872403	G	T	4.08e-05	1.02	0.313635	-0.844132	0.8377	17444	+++-+--	17444	-1	Intron	CSDA
12	10872436	CCT	C	0.000868	0.0188	0.890995	-0.024912	0.1818	17444	++--+-+	17444	-1	Deletion	CSDA
12	10872597	T	G	5.49e-05	0.00585	0.939029	0.055295	0.7229	17444	+-+-+-+	17444	-1	Intron	CSDA
12	10872631	T	C	8.86e-05	0.763	0.382398	-0.615059	0.7041	11385	XX+X--X	9404	-1	Intron	CSDA
12	10872819	G	A	0.00068	0.0058	0.939311	0.015642	0.2054	17444	+++----	13952	-1	Intron	CSDA
12	10872827	A	G	0.0906	0.762	0.382784	0.016277	0.0186	17444	-++-+++	17204	-1	Intron	CSDA
12	10872913	C	G	0.000106	0.092	0.761604	-0.157809	0.5202	17444	-++--++	17444	-1	Intron	CSDA
12	10872948	T	C	3.97e-05	4.34	0.037222	1.76971	0.8495	17444	+++-+++	17444	-1	Intron	CSDA
12	10872988	A	G	4.44e-06	0.783	0.376234	-4.72037	5.3346	3954	-XX-XX-	2393	-1	Intron	CSDA
12	10873105	CTGAT	C	0.0618	3.17	0.074969	-0.039602	0.0222	17444	+------	17444	-1	Deletion	CSDA
12	10873277	A	C	0.000206	0.00028	0.986658	-0.017972	1.0747	2105	X-XXXXX	1340	-1	Intron	CSDA
12	10873425	T	C	0.000944	4.09	0.043222	0.352486	0.1744	17444	+++++++	12372	-1	Intron	CSDA
12	10873497	G	A	4.42e-05	0.773	0.379178	-1.85854	2.1134	2535	#NAME?	2497	-1	Intron	CSDA
12	10873562	A	T	0.00158	2.92	0.087291	-0.230619	0.1349	17444	---+--+	12841	-1	Intron	CSDA
12	10873630	G	GTGC	0.000184	1.15	0.283682	-0.422889	0.3945	17444	--+----	17444	-1	Insertion	CSDA
12	10873707	TC	T	0.00202	0.405	0.524441	-0.075882	0.1192	17444	+--+---	17444	-1	Deletion	CSDA
12	10873842	TA	T	0.00146	0.689	0.406669	-0.11617	0.14	17444	-+-++-+	17444	-1	Deletion	CSDA
12	10873863	C	T	0.00038	1.59	0.207607	-0.346157	0.2747	17444	+------	17444	-1	Intron	CSDA
12	10873885	G	A	7.77e-05	1.81	0.178222	2.14535	1.5936	2535	#NAME?	2038	-1	Intron	CSDA
12	10873935	G	GT	0.00023	0.513	0.47375	-0.252876	0.353	17444	--+----	17444	-1	Insertion	CSDA
12	10874021	T	G	1.46e-05	1.76	0.18471	-4.87461	3.6751	2535	#NAME?	2520	-1	Intron	CSDA
12	10874073	C	T	0.0181	5.67	0.017246	0.095691	0.0402	17444	+++-++-	12462	-1	Intron	CSDA
12	10874088	G	T	3.29e-05	0.0852	0.770421	0.71462	2.4488	2535	#NAME?	1381	-1	Intron	CSDA
12	10874271	G	C	0.000104	1.75	0.185918	0.695698	0.5259	17444	+-X+-+-	17444	-1	Intron	CSDA
12	10874286	T	G	8.55e-05	0.201	0.654	-0.259458	0.5789	17444	+---+-+	17444	-1	Intron	CSDA
12	10874296	T	C	0.000132	0.179	0.672658	-0.196606	0.4653	17444	--+++--	17444	-1	Intron	CSDA
12	10874339	G	A	0.000132	0.179	0.672658	-0.196606	0.4653	17444	--+++--	17444	-1	Intron	CSDA
12	10874399	A	AT	0.000412	0.0926	0.76092	-0.080285	0.2639	17444	+-++-+-	17444	-1	Insertion	CSDA
12	10874415	G	A	0.0252	0.142	0.706705	0.012848	0.0341	17444	-++++-+	16242	-1	Intron	CSDA
12	10874457	G	T	0.000106	1.56	0.211003	-0.772717	0.6178	12413	#NAME?	9783	-1	Intron	CSDA
12	10874503	G	A	1.17e-05	0.032	0.858133	0.279578	1.5641	17444	--+-+-+	17444	-1	Intron	CSDA
12	10874517	G	A	0.000146	0.291	0.589641	-0.239336	0.4437	17444	--+-+--	17444	-1	Intron	CSDA
12	10874534	T	C	0.000103	0.00166	0.967541	-0.021424	0.5265	17444	#NAME?	17444	-1	Intron	CSDA
12	10874644	A	G	4.92e-05	0.218	0.640681	-0.356105	0.763	17444	--X-+--	17444	-1	Intron	CSDA
12	10875056	T	A	6.36e-05	2.96	0.085482	-1.15444	0.6713	17444	-+-+---	17444	-1	Intron	CSDA
12	10875101	C	T	0.000454	0.186	0.666194	0.108385	0.2513	17444	-+-+-+-	17444	-1	Intron	CSDA
12	10875216	C	T	0.000328	0.01	0.920298	0.03931	0.3929	9878	XXXX-+X	5880	-1	Intron	CSDA
12	10875270	G	A	0.000103	0.00202	0.964141	-0.023709	0.5274	17444	#NAME?	17444	-1	Intron	CSDA
12	10875284	GCTGGGGACCCGGAGACCC	G	0.00119	0.143	0.705518	0.058762	0.1555	17444	+-+-+-+	17444	-1	Deletion	CSDA
12	10875334	G	A	0.000174	2.26	0.133024	0.610619	0.4065	17444	-+-++++	17444	-1	Intron	CSDA
12	10875393	C	A	0.000647	0.694	0.404687	-0.17542	0.2105	17444	------+	17444	-1	Intron	CSDA
12	10875428	G	A	0.000173	0.205	0.650868	0.184019	0.4066	17444	---++-+	17444	-1	Intron	CSDA
12	10875486	G	C	0.00014	0.107	0.744125	0.147936	0.4532	17444	++-++--	17444	-1	Synonymous	CSDA
12	10875488	T	C	0.167	0.0185	0.891746	-0.001952	0.0143	17444	-++---+	17255	-1	Nonsynonymous	CSDA
12	10875496	G	C	0.000355	6.02	0.014156	-0.82704	0.3371	12413	#NAME?	7308	-1	Nonsynonymous	CSDA
12	10875525	G	A	0.0728	2.86	0.091003	-0.034832	0.0206	17444	+------	17216	-1	Synonymous	CSDA
12	10875671	T	G	0.00722	14.9	0.000111	-0.244456	0.0633	17444	--+----	17444	-1	Nonsynonymous	CSDA
12	10875676	G	T	0.00211	3.24	0.071667	-0.210074	0.1166	17444	--+--++	17444	-1	Nonsynonymous	CSDA
12	10875685	G	T	0.000365	0.471	0.492704	-0.192351	0.2804	17444	--+-+--	17444	-1	Nonsynonymous	CSDA
12	10875770	C	G	0.000203	0.999	0.31754	-0.375603	0.3758	17444	---++--	17444	-1	Utr5	CSDA
12	10875790	C	T	0.000596	2.18	0.139939	-0.32389	0.2194	17444	---++--	17444	-1	Utr5	CSDA
12	10875858	C	T	0.00137	0.069	0.792867	-0.099711	0.3797	2535	#NAME?	1621	-1	Utr5	CSDA
12	10875881	C	A	0.000182	0.355	0.551311	-0.564245	0.947	3059	-XXXXX-	2720	-1	Utr5	CSDA
12	10875895	T	G	0.981	0.16	0.688736	0.016498	0.0412	15937	+-X+-++	12560	-1	Utr5	CSDA
12	10875925	C	T	1.36e-05	0.0824	0.774005	-0.877022	3.0543	3954	#NAME?	3936	-1	Utr5	CSDA
12	10875928	A	C	0.0392	3.69	0.054658	-0.052983	0.0276	17444	-+----+	16325	-1	Utr5	CSDA
12	10852106	T	A	0.0951	0.9042	0.342	0.018	0.0189	17444	-++-+++	17444	0.179549	Utr3	CSDA
12	10852106	T	C	0.2779	0.0136	0.907	-0.00144	0.0124	17444	---+++-	17444	0.179549	Utr3	CSDA
12	10855683	CT	C	0.0163	0.0372	0.847	-0.00874	0.0453	17444	-+++-++	17444	0.0370186	Deletion	CSDA
12	10860917	AT	A	0.177	0.114	0.735	-0.0053	0.0157	17444	++-----	17444	0.233093	Deletion	CSDA
12	10860917	AT	ATT	0.239	1.279	0.258	0.0168	0.0149	17444	+++++--	17444	0.233093	Insertion	CSDA
12	10864204	C	A	0.000173	0.398	0.528	-0.30406	0.482	17444	+-X++-+	17444	0.00343357	Intron	CSDA
12	10864204	C	T	0.274088	0.047	0.828	0.00268	0.0123	17444	---+++-	17392	0.00343357	Intron	CSDA
12	10867374	TA	T	0.0611	2.8636	0.0906	0.0518	0.0306	17444	++-+++-	17444	0.0108243	Deletion	CSDA
12	10868142	TAA	T	0.00304	0.128	0.721	0.0578	0.1618	17444	-++++-+	17444	0.015946	Deletion	CSDA
12	10868142	TAA	TA	0.06766	2.16	0.1417	0.0442	0.0301	17444	++-+++-	17444	0.0774631	Deletion	CSDA
12	10868142	TAA	TAAA	0.11392	4.284	0.0385	0.056	0.027	17444	+++++-+	17444	0.0774631	Insertion	CSDA
12	10875668	GGGT	G	0.00201	1.296	0.255	-0.381	0.3348	17444	-++-+-+	17444	0.00499773	CodonLoss	CSDA
12	10875668	GGGT	GGGTGGT	0.015	0.643	0.423	-0.074	0.0922	17444	+++--+-	17444	0.00499773	CodonGain	CSDA
2	3383420	A	G	0.000118	2.09	0.148156	-1.48	1.0218	4042	#NAME?	2563	-1	Upstream	TTC15
2	3383429	A	T	0.00301	2.39	0.121767	0.166	0.1075	14444	+X+X-++	12192	-1	Upstream	TTC15
2	3383441	C	G	0.000345	2.1	0.14708	-1.1	0.7567	2535	#NAME?	1343	-1	Upstream	TTC15
2	3383461	C	A	0.000392	0.406	0.524231	-0.177	0.2776	16549	-++X--+	16549	-1	Utr5	TTC15
2	3383482	C	G	2.69e-05	1.44	0.22968	1.27	1.0597	16549	+-+X+-+	16549	-1	Utr5	TTC15
2	3383492	C	T	0.000213	4.79e-05	0.994477	0.0026	0.3763	16549	-+-X+--	16549	-1	Utr5	TTC15
2	3383517	C	T	0.00598	3.48	0.062012	0.142	0.0761	14518	#NAME?	12190	-1	Utr5	TTC15
2	3383604	G	C	0.000298	0.0424	0.836928	-0.0655	0.3182	16549	+++X+-+	16549	-1	Utr5	TTC15
2	3383621	A	C	8.79e-05	1.21	0.272005	-0.644	0.5864	16549	---X--+	16549	-1	Utr5	TTC15
2	3383662	C	T	0.425	0.191	0.662258	0.00486	0.0111	16549	+--X+-+	16452	-1	Intron	TTC15
2	3383741	G	A	0.442	0.729	0.393051	0.00945	0.0111	16549	++-X+++	16455	-1	Intron	TTC15
2	3383847	G	T	0.0115	0.249	0.617559	-0.0298	0.0596	12413	#NAME?	8948	-1	Intron	TTC15
2	3383891	T	C	0.000499	1.67	0.196435	-0.812	0.6287	2535	#NAME?	1688	-1	Intron	TTC15
2	3383892	C	<CN0>	0.000599	0.00289	0.957117	-0.0121	0.2246	16549	-++X--+	16549	-1	StructuralVariation	TTC15
2	3383957	C	T	0.436	0.598	0.439337	0.00857	0.0111	16549	++-X+-+	16396	-1	Intron	TTC15
2	3383985	A	T	0.0695	0.429	0.512489	-0.0142	0.0216	16549	-++X-+-	15948	-1	Intron	TTC15
2	3384020	G	A	7.82e-05	1	0.317364	-0.621	0.6214	16549	++XX+--	16549	-1	Intron	TTC15
2	3384105	G	T	0.000234	0.375	0.540357	0.22	0.3596	16549	#NAME?	16549	-1	Intron	TTC15
2	3384196	C	G	0.427	0.187	0.665345	0.00481	0.0111	16549	++-X+-+	16413	-1	Intron	TTC15
2	3384264	C	G	0.000747	5.07	0.024279	0.453	0.2012	16549	+-+X++-	16549	-1	Intron	TTC15
2	3384280	T	C	0.000172	0.1	0.751492	0.133	0.4196	16549	-++X++-	16549	-1	Intron	TTC15
2	3384342	A	C	0.0159	0.787	0.375053	-0.0614	0.0692	6671	---XXX+	3974	-1	Intron	TTC15
2	3384392	C	T	0.000746	0.749	0.386687	-0.186	0.2154	14444	-X+X-+-	11129	-1	Intron	TTC15
2	3384449	A	G	0.000118	0.0897	0.764565	-0.152	0.5063	16549	#NAME?	16549	-1	Intron	TTC15
2	3384475	A	T	0.000406	2.35	0.125479	0.418	0.273	16549	+--X+++	16549	-1	Intron	TTC15
2	3384515	T	A	0.0228	2.5e-07	0.999601	1.84e-05	0.0368	16549	++-X+--	13702	-1	Intron	TTC15
2	3384516	C	A	0.0228	8.51e-07	0.999264	3.4e-05	0.0368	16549	++-X+--	13703	-1	Intron	TTC15
2	3384529	C	G	0.000496	1.67	0.196597	-0.814	0.6306	2535	#NAME?	1692	-1	Intron	TTC15
2	3384547	C	G	4.44e-05	0.0131	0.908893	0.241	2.1084	2535	#NAME?	1658	-1	Intron	TTC15
2	3384618	A	G	0.000104	0.328	0.56664	0.309	0.5388	16549	+++X-++	16549	-1	Intron	TTC15
2	3384717	C	T	4.44e-05	0.0131	0.908893	0.241	2.1084	2535	#NAME?	1680	-1	Intron	TTC15
2	3384758	C	T	0.0106	0.396	0.529374	-0.0353	0.0562	15042	-+XX+--	12866	-1	Intron	TTC15
2	3384763	C	G	0.00142	0.0231	0.87911	-0.0222	0.1459	16549	---X---	16549	-1	Intron	TTC15
2	3384825	G	A	0.52	0.132	0.71644	0.004	0.011	16549	+++X-++	16250	-1	Intron	TTC15
2	3384910	G	A	0.000618	0.829	0.362582	-0.201	0.2212	16549	-++X---	16549	-1	Intron	TTC15
2	3384937	A	T	0.000147	0.783	0.376281	0.401	0.4532	16549	#NAME?	16549	-1	Intron	TTC15
2	3384955	G	T	5.59e-05	0.127	0.721342	0.262	0.735	16549	+--X+-+	16549	-1	Intron	TTC15
2	3385026	C	T	0.442	0.701	0.402545	0.00927	0.0111	16549	++-X+-+	16340	-1	Intron	TTC15
2	3385074	A	G	0.00125	0.647	0.421178	0.125	0.1553	16549	+++X-++	16549	-1	Intron	TTC15
2	3385175	A	T	0.000198	0.697	0.40367	0.326	0.3909	16549	+-+X-++	16549	-1	Intron	TTC15
2	3385210	CAATT	C	0.000359	0.47	0.492769	-0.199	0.29	16549	-+-X+-+	16549	-1	Deletion	TTC15
2	3385231	G	A	0.00904	0.438	0.50808	0.0444	0.0671	12413	#NAME?	8799	-1	Intron	TTC15
2	3385258	A	G	0.000182	0.0615	0.804198	-0.101	0.4078	16549	-++X---	16549	-1	Intron	TTC15
2	3385349	C	T	0.000107	0.727	0.393922	-0.454	0.5326	16549	--+X++-	16549	-1	Intron	TTC15
2	3385381	G	A	0.000379	0.354	0.551944	-0.168	0.2822	16549	+--X--+	16549	-1	Intron	TTC15
2	3385444	G	A	0.000215	0.155	0.694168	-0.147	0.3751	16549	+X-X+-+	16549	-1	Intron	TTC15
2	3385524	G	A	0.00014	0.353	0.552303	-0.276	0.464	16549	+-+X+--	16549	-1	Intron	TTC15
2	3385553	C	T	0.0751	0.55	0.45848	-0.0155	0.0209	16549	-++X-+-	15911	-1	Intron	TTC15
2	3385583	C	A	0.00142	0.0222	0.881461	-0.0218	0.1459	16549	--+X---	16549	-1	Intron	TTC15
2	3385605	T	C	9.66e-05	2.55	0.110013	-0.894	0.5594	16549	---X---	16549	-1	Intron	TTC15
2	3385643	T	G	0.00207	0.721	0.395748	-0.103	0.1208	16549	--+X---	13529	-1	Intron	TTC15
2	3385785	A	T	0.000369	0.0023	0.961775	-0.0137	0.2863	16549	--+X++-	16549	-1	Intron	TTC15
2	3386050	C	T	0.429	0.269	0.604185	0.00576	0.0111	16549	++-X+-+	16289	-1	Intron	TTC15
2	3386054	C	T	9.29e-05	0.034	0.853732	0.105	0.5703	16549	-++X+++	16549	-1	Intron	TTC15
2	3386114	C	T	0.000202	0.578	0.447142	-0.294	0.3867	16549	+-+X---	16549	-1	Intron	TTC15
2	3386115	G	A	0.0457	1.08	0.29959	-0.0273	0.0263	16549	-++X-+-	15893	-1	Intron	TTC15
2	3386139	C	T	0.000159	0.0529	0.81814	-0.1	0.4355	16549	+--X+-+	16549	-1	Intron	TTC15
2	3386174	G	A	0.000473	4.41	0.035787	-0.531	0.2528	16549	---X-++	16549	-1	Intron	TTC15
2	3386339	G	A	0.000561	0.35	0.554088	-0.159	0.268	12413	#NAME?	8159	-1	Intron	TTC15
2	3386345	C	T	8.43e-05	0.999	0.317636	-0.64	0.6407	14444	+X+X---	11031	-1	Intron	TTC15
2	3386425	G	A	0.47	0.523	0.469631	0.00796	0.011	16549	++-X+-+	16250	-1	Intron	TTC15
2	3386433	C	T	7.24e-05	3	0.083314	-2.86	1.6501	2535	#NAME?	1172	-1	Intron	TTC15
2	3386434	G	T	0.000315	0.517	0.472155	-0.223	0.3099	16549	+--X++-	16549	-1	Intron	TTC15
2	3386538	A	G	0.000489	1.09	0.296816	-0.259	0.2487	16549	-++X+-+	16549	-1	Intron	TTC15
2	3386628	C	T	0.00475	0.349	0.55479	-0.0545	0.0923	12413	#NAME?	8418	-1	Intron	TTC15
2	3386634	T	A	0.000216	0.0456	0.830959	0.0798	0.374	16549	---X-++	16549	-1	Intron	TTC15
2	3386646	T	C	0.532	0.367	0.544512	-0.00668	0.011	16549	-++X-+-	16160	-1	Intron	TTC15
2	3386717	A	T	0.0146	0.707	0.400395	0.0404	0.0481	15042	+-XX-++	11405	-1	Intron	TTC15
2	3386731	C	T	3.59e-06	0.00298	0.95645	0.158	2.8993	16549	#NAME?	16549	-1	Intron	TTC15
2	3386777	T	C	6.81e-05	2.06	0.151074	-2.44	1.702	2535	#NAME?	1357	-1	Intron	TTC15
2	3386862	G	A	9.16e-06	1.28	0.257355	-2.06	1.8161	16549	+X+X---	16549	-1	Intron	TTC15
2	3386876	A	G	0.000111	1.89	0.169483	0.716	0.5208	16549	++-X-++	16549	-1	Intron	TTC15
2	3387043	A	G	0.0208	0.231	0.631007	-0.0194	0.0404	15042	-+XX+--	11133	-1	Intron	TTC15
2	3387112	T	C	0.0442	0.00331	0.954091	-0.00154	0.0267	16549	+--X+--	12347	-1	Intron	TTC15
2	3387114	T	G	0.00759	0.000728	0.978479	-0.00171	0.0634	16549	++-X+--	13087	-1	Intron	TTC15
2	3387126	C	T	0.384	0.000348	0.985119	-0.000211	0.0113	16549	++-X-++	16231	-1	Intron	TTC15
2	3387166	A	C	0.00161	0.029	0.864768	-0.0233	0.137	16549	--+X+++	16549	-1	Intron	TTC15
2	3387167	T	C	0.121	0.0618	0.803684	0.0042	0.0169	16549	--+X-+-	13767	-1	Intron	TTC15
2	3387178	C	T	0.00774	0.000917	0.975846	-0.0019	0.0627	16549	++-X+-+	11550	-1	Intron	TTC15
2	3387269	A	C	0.000191	1.07	0.301153	1.05	1.0156	2535	#NAME?	870	-1	Intron	TTC15
2	3387272	C	T	0.000194	0.205	0.650999	0.179	0.3949	16549	++-X+--	16549	-1	Intron	TTC15
2	3387289	C	T	8.27e-05	2.59	0.107411	0.973	0.6046	16549	#NAME?	16549	-1	Intron	TTC15
2	3387302	A	T	0.00184	1.23	0.267178	-0.142	0.1282	16549	+--X-++	13663	-1	Intron	TTC15
2	3387322	T	C	0.0456	3.05	0.080664	0.0492	0.0281	14518	#NAME?	11078	-1	Intron	TTC15
2	3387327	G	A	0.000452	0.592	0.441782	0.225	0.2926	12937	-XXX+++	7122	-1	Intron	TTC15
2	3387334	C	T	0.00032	0.643	0.422553	0.247	0.3075	16549	+-+X+++	16549	-1	Intron	TTC15
2	3387354	T	A	0.00193	0.99	0.319846	0.125	0.1252	16549	+--X++-	16549	-1	Intron	TTC15
2	3387369	G	T	0.000947	1.31	0.251931	-0.205	0.1787	16549	-++X-+-	16549	-1	Intron	TTC15
2	3387417	A	C	0.0089	0.0566	0.811935	-0.0139	0.0585	16549	---X+--	13362	-1	Intron	TTC15
2	3387418	C	T	0.00684	0.031	0.860243	0.0117	0.0667	16549	--+X+-+	13417	-1	Intron	TTC15
2	3387427	C	T	5.38e-05	0.23	0.631302	-0.36	0.7492	16549	#NAME?	16549	-1	Intron	TTC15
2	3387435	G	A	0.00175	0.696	0.404276	-0.117	0.1409	14444	-X+X-+-	12011	-1	Intron	TTC15
2	3387445	G	A	0.299	0.434	0.510273	0.0079	0.012	16549	-++X+-+	14580	-1	Intron	TTC15
2	3387448	T	C	4.33e-05	2.02	0.154812	1.19	0.8353	16549	++-X++-	16549	-1	Intron	TTC15
2	3387558	G	A	0.000283	0.0805	0.776655	0.0927	0.3269	16549	++-X---	16549	-1	Intron	TTC15
2	3387559	C	A	0.00349	5.25	0.021982	-0.246	0.1076	12413	#NAME?	10923	-1	Intron	TTC15
2	3387560	A	G	0.000158	0.97	0.324621	-0.431	0.4379	16549	--XX-++	16549	-1	Intron	TTC15
2	3387619	T	C	0.166	0.678	0.41029	0.0122	0.0148	16549	-++X++-	16549	-1	Intron	TTC15
2	3387726	G	C	9.89e-05	0.0647	0.799232	0.141	0.5529	16549	-+-X--+	16549	-1	Intron	TTC15
2	3387832	A	G	0.000371	2	0.157017	-0.404	0.2852	16549	---X-+-	16549	-1	Intron	TTC15
2	3387882	G	C	0.00142	0.0373	0.846778	-0.0282	0.1462	16549	---X---	16549	-1	Intron	TTC15
2	3387935	A	G	0.0012	1.39	0.237659	-0.205	0.1734	13920	#NAME?	8792	-1	Intron	TTC15
2	3387951	A	G	0.000101	0.69	0.406206	0.487	0.5861	14444	+XXX+++	6104	-1	Intron	TTC15
2	3387988	A	G	8.91e-05	0.275	0.599765	0.306	0.5822	16549	---X-++	16549	-1	Intron	TTC15
2	3388025	C	T	0.00284	0.549	0.458916	0.0765	0.1034	16549	-+-X+-+	12027	-1	Intron	TTC15
2	3388044	T	C	1.27e-05	0.00283	0.95755	0.0822	1.5446	16549	+-+X+-+	16549	-1	Intron	TTC15
2	3388091	C	G	0.0408	0.69	0.406067	-0.0231	0.0278	16549	--+X+-+	12567	-1	Intron	TTC15
2	3388251	G	C	0.000383	1.26	0.262459	-0.337	0.3007	14444	-X-X---	9592	-1	Intron	TTC15
2	3388405	G	C	7.6e-05	0.31	0.577489	0.897	1.6106	2535	#NAME?	1834	-1	Intron	TTC15
2	3388460	T	A	0.00119	1.4	0.236022	-0.206	0.1735	13920	#NAME?	8250	-1	Intron	TTC15
2	3388496	G	T	0.000118	0.291	0.589372	-0.274	0.5067	16549	---X-++	16549	-1	Intron	TTC15
2	3388497	T	A	0.00109	1.7	0.192489	0.217	0.1668	16549	+--X++-	16549	-1	Intron	TTC15
2	3388580	G	T	0.000105	0.111	0.739411	0.179	0.5371	16549	#NAME?	16549	-1	Intron	TTC15
2	3388652	T	C	0.000409	1.86	0.172649	0.426	0.3127	12507	X+XX+++	7183	-1	Intron	TTC15
2	3388676	C	T	0.0413	2.73	0.098216	-0.0457	0.0276	16549	-++X-+-	15626	-1	Intron	TTC15
2	3388751	C	T	0.0957	4.11	0.042629	-0.0379	0.0187	16549	-+-X--+	15596	-1	Intron	TTC15
2	3388902	C	G	7.73e-05	0.0443	0.833342	0.132	0.6254	16549	---X+++	16549	-1	Intron	TTC15
2	3388925	G	A	0.000182	0.395	0.529444	-0.654	1.0398	2535	#NAME?	905	-1	Intron	TTC15
2	3389077	C	G	0.000701	0.0147	0.903355	0.0252	0.2076	16549	#NAME?	16549	-1	Intron	TTC15
2	3389305	G	A	0.0362	0.559	0.454758	0.022	0.0294	16549	+--X-++	14359	-1	Intron	TTC15
2	3389476	G	C	0.00141	0.0427	0.836261	-0.0302	0.1463	16549	--+X---	16549	-1	Intron	TTC15
2	3389490	C	T	8.69e-05	0.461	0.497233	1.02	1.5063	2535	#NAME?	1811	-1	Intron	TTC15
2	3389492	C	G	0.0002	0.327	0.567392	0.288	0.5033	9878	XXXX+-X	5646	-1	Intron	TTC15
2	3389592	A	G	1.68e-05	0.983	0.321525	-1.42	1.4357	14444	-X+X---	10084	-1	Intron	TTC15
2	3389653	C	T	0.143	1.83	0.17565	-0.0213	0.0157	16549	--+X---	15478	-1	Intron	TTC15
2	3389726	G	A	0.000176	0.283	0.594785	-0.22	0.4142	16549	+--X--+	16549	-1	Intron	TTC15
2	3389829	T	C	0.00081	0.673	0.412077	-0.405	0.4936	2535	#NAME?	1896	-1	Intron	TTC15
2	3390035	C	A	0.000226	0.189	0.663773	0.159	0.3658	16549	+++X++-	16549	-1	Intron	TTC15
2	3390076	T	C	0.18	0.274	0.600596	0.00748	0.0143	16549	-++X++-	15986	-1	Intron	TTC15
2	3390262	A	C	0.00664	0.522	0.470038	-0.0523	0.0724	14444	-X-X-++	10426	-1	Intron	TTC15
2	3390276	G	A	4.79e-05	0.909	0.340357	0.758	0.7946	16549	+X+X-++	16549	-1	Intron	TTC15
2	3390428	G	A	0.00266	0.0108	0.917258	-0.0128	0.1232	12413	#NAME?	7802	-1	Intron	TTC15
2	3390439	G	C	2.1e-05	1.34	0.246903	-1.39	1.2003	16549	++-X--+	16549	-1	Intron	TTC15
2	3390469	T	C	0.00193	0.435	0.509591	-0.0826	0.1252	16549	--+X-++	13189	-1	Intron	TTC15
2	3390481	C	T	8.93e-05	0.25	0.616729	0.291	0.5816	16549	+--X-++	16549	-1	Intron	TTC15
2	3390487	T	C	0.00703	0.328	0.566827	-0.0377	0.0658	16549	+--X--+	14598	-1	Intron	TTC15
2	3390509	G	A	0.00233	0.00546	0.941077	0.00843	0.114	16549	---X++-	16549	-1	Intron	TTC15
2	3390679	C	T	8.92e-05	0.242	0.622993	0.286	0.5821	16549	---X-++	16549	-1	Intron	TTC15
2	3390828	C	T	0.00895	1.4	0.237131	0.0737	0.0623	14518	#NAME?	11547	-1	Intron	TTC15
2	3391075	C	A	0.000149	0.542	0.46173	0.331	0.4503	16549	+X+X+++	16549	-1	Intron	TTC15
2	3391107	G	A	0.0364	0.638	0.424598	0.0234	0.0294	16549	+-+X-++	14558	-1	Intron	TTC15
2	3391108	C	T	0.0367	0.223	0.636732	0.0138	0.0292	16549	+--X-+-	14387	-1	Intron	TTC15
2	3391126	G	C	4.65e-05	1.27	0.260553	0.907	0.8065	16549	+X+X-++	16549	-1	Intron	TTC15
2	3391303	G	A	0.00172	0.445	0.504574	-0.0886	0.1327	16549	+-+X-+-	13824	-1	Intron	TTC15
2	3391321	C	T	0.0011	2.02	0.155249	0.235	0.1655	16549	++-X++-	11559	-1	Intron	TTC15
2	3391323	A	G	2.76e-05	2.1	0.147474	1.52	1.0461	16549	+--X+-+	16549	-1	Intron	TTC15
2	3391441	C	T	4.34e-05	0.000185	0.989147	0.0114	0.8344	16549	-+-X-++	16549	-1	Nonsynonymous	TTC15
2	3391452	C	A	8.87e-05	0.228	0.633351	0.278	0.5838	16549	---X-++	16549	-1	Nonsynonymous	TTC15
2	3391458	G	A	0.00133	13.1	0.000294	0.546	0.1509	16549	++-X+++	12316	-1	Nonsynonymous	TTC15
2	3391462	C	T	2.31e-05	4.68	0.030528	2.47	1.143	16549	+++X-+-	16549	-1	Nonsynonymous	TTC15
2	3391539	G	A	0.000593	0.0922	0.761388	-0.139	0.4568	4042	#NAME?	2720	-1	Nonsynonymous	TTC15
2	3391826	C	T	0.231	4.56	0.032646	-0.0278	0.013	16549	--+X---	15928	-1	Synonymous	TTC15
2	3391831	G	A	0.00104	1.57	0.209979	0.214	0.1709	16549	+++X+++	16549	-1	Nonsynonymous	TTC15
2	3391913	C	T	0.00976	1.01	0.314092	0.059	0.0586	15042	--XX++-	11619	-1	Synonymous	TTC15
2	3392021	C	T	0.00479	1.29	0.256544	-0.0903	0.0796	16549	---X--+	14396	-1	Synonymous	TTC15
2	3392057	G	A	0.000177	0.393	0.530843	-0.259	0.4134	16549	-+-X-++	16549	-1	Synonymous	TTC15
2	3392071	C	T	4.89e-05	1.89	0.168653	1.08	0.7861	16549	-++X-+-	16549	-1	Nonsynonymous	TTC15
2	3392127	C	T	0.0111	0.17	0.680136	-0.0216	0.0524	16549	-++X-+-	14586	-1	Nonsynonymous	TTC15
2	3392136	C	T	0.000316	1.63	0.201198	-0.395	0.3094	16549	--+X--+	16549	-1	Nonsynonymous	TTC15
2	3392295	A	G	0.401	1.92	0.165845	-0.0155	0.0112	16549	+-+X--+	16149	-1	Nonsynonymous	TTC15
2	3392330	C	T	0.000598	0.013	0.909309	-0.0296	0.2595	12413	#NAME?	6464	-1	Synonymous	TTC15
2	3392460	C	G	0.00068	0.0185	0.891888	0.0287	0.2109	16549	#NAME?	16549	-1	Intron	TTC15
2	3392513	T	C	0.618	0.467	0.494157	-0.00773	0.0113	16549	--+X-+-	16461	-1	Intron	TTC15
2	3392514	T	A	0.619	0.444	0.505383	-0.00754	0.0113	16549	--+X-+-	16549	-1	Intron	TTC15
2	3392521	G	T	0.000281	1.23	0.266522	-0.931	0.8383	2535	#NAME?	2091	-1	Intron	TTC15
2	3392523	A	G	0.0108	0.106	0.744382	0.02	0.0613	12413	#NAME?	10883	-1	Intron	TTC15
2	3392549	A	G	0.000196	0.335	0.562969	0.581	1.0042	2535	#NAME?	1422	-1	Intron	TTC15
2	3392643	C	A	0.000502	1.65	0.198292	-0.316	0.2453	16549	-+-X-++	16549	-1	Intron	TTC15
2	3392719	C	G	0.000155	0.621	0.430565	0.89	1.1285	2535	#NAME?	1660	-1	Intron	TTC15
2	3392853	G	A	3.68e-05	0.219	0.640078	0.424	0.9064	16549	---X++-	16549	-1	Intron	TTC15
2	3392884	T	C	0.000113	1.32	0.250502	0.595	0.5178	16549	---X++-	16549	-1	Intron	TTC15
2	3392940	GAC	G	0.000453	0.272	0.602288	-0.135	0.2584	16549	+++X---	16549	-1	Deletion	TTC15
2	3392947	G	A	8.5e-05	0.429	0.512281	0.391	0.5962	16549	--+X+-+	16549	-1	Intron	TTC15
2	3392991	C	T	0.00255	0.03	0.862587	-0.0202	0.1166	14444	+X-X-++	11795	-1	Intron	TTC15
2	3393031	G	A	0.0111	3.58	0.05846	-0.104	0.0549	15042	-+XX+--	12530	-1	Intron	TTC15
2	3393033	T	C	5.17e-05	1.78	0.182078	1.02	0.7644	16549	+X+X-++	16549	-1	Intron	TTC15
2	3393110	C	A	0.000555	0.0343	0.85314	-0.0432	0.2333	16549	+-+X+-+	16549	-1	Intron	TTC15
2	3393113	C	G	0.00338	1.26	0.261192	0.114	0.1013	14444	-X+X+++	11073	-1	Intron	TTC15
2	3393188	T	C	0.618	0.454	0.50025	-0.00762	0.0113	16549	--+X-+-	16460	-1	Intron	TTC15
2	3393273	C	T	0.00145	2.47	0.116388	0.227	0.1446	16549	+++X+++	16549	-1	Intron	TTC15
2	3393286	A	G	0.00077	0.012	0.912852	-0.0217	0.1981	16549	+--X+-+	16549	-1	Intron	TTC15
2	3393288	A	G	0.625	0.512	0.474295	-0.00812	0.0114	16549	--+X-+-	16459	-1	Intron	TTC15
2	3393289	A	C	0.625	0.512	0.474083	-0.00813	0.0114	16549	--+X-+-	16460	-1	Intron	TTC15
2	3393292	G	A	0.000245	0.58	0.446421	0.683	0.8972	2535	#NAME?	926	-1	Intron	TTC15
2	3393328	C	T	7.71e-05	0.896	0.343848	0.592	0.6258	16549	++-X++-	16549	-1	Intron	TTC15
2	3393355	C	T	0.000219	0.00459	0.945959	-0.0318	0.4685	10402	XXXX--+	3546	-1	Intron	TTC15
2	3393437	G	C	0.000668	0.0182	0.892776	0.0287	0.2128	16549	#NAME?	16549	-1	Intron	TTC15
2	3393479	A	G	0.000152	0.479	0.488948	0.309	0.4465	16549	+X+X+++	16549	-1	Intron	TTC15
2	3393565	C	CAA	0.441	2.65	0.103343	-0.018	0.0111	16549	--+X---	16549	-1	Insertion	TTC15
2	3393639	G	A	0.000402	0.267	0.605444	-0.142	0.2741	16549	+-+X+-+	16549	-1	Intron	TTC15
2	3393737	G	C	0.249	5.63	0.017701	-0.0302	0.0127	16549	--+X--+	16023	-1	Intron	TTC15
2	3393883	G	A	6.59e-06	1.36	0.243497	-2.88	2.4721	12413	#NAME?	7159	-1	Intron	TTC15
2	3393935	G	A	0.0095	0.929	0.33523	0.0573	0.0594	15042	--XX-+-	9496	-1	Intron	TTC15
2	3394124	T	C	8.95e-05	2.14	0.143077	-0.851	0.5811	16549	--+X--+	16549	-1	Intron	TTC15
2	3394159	G	A	7.13e-05	0.807	0.369156	0.585	0.6511	16549	++-X+--	16549	-1	Intron	TTC15
2	3394164	G	A	0.00583	0.00923	0.923482	-0.0074	0.0771	14518	#NAME?	12053	-1	Intron	TTC15
2	3394206	G	A	0.000103	1.84	0.174815	-0.734	0.5411	16549	--+X---	16549	-1	Intron	TTC15
2	3394309	A	C	0.000268	0.00449	0.946593	-0.0225	0.3357	16549	-+-X-++	16549	-1	Intron	TTC15
2	3394430	G	A	0.0119	0.0282	0.8666	0.00853	0.0508	16549	+-+X-+-	15792	-1	Intron	TTC15
2	3394434	C	T	0.18	0.214	0.64372	0.00662	0.0143	16549	-++X++-	16051	-1	Intron	TTC15
2	3394484	C	G	5.71e-05	0.0579	0.809885	0.175	0.7275	16549	-++X+--	16549	-1	Intron	TTC15
2	3394543	G	A	0.0345	1.2	0.272645	0.033	0.0301	16549	--+X-++	14613	-1	Intron	TTC15
2	3394605	G	C	0.00036	0.000837	0.976916	-0.00839	0.2898	16549	--+X++-	16549	-1	Intron	TTC15
2	3394637	C	T	0.000498	2.56	0.109847	0.4	0.2504	16025	#NAME?	10716	-1	Intron	TTC15
2	3394647	C	T	0.0235	0.0134	0.907858	0.0042	0.0363	16549	-++X--+	14129	-1	Intron	TTC15
2	3394693	C	T	0.000411	0.257	0.612482	-0.137	0.2712	16549	#NAME?	16549	-1	Intron	TTC15
2	3394744	A	G	0.000188	0.449	0.502705	0.687	1.0246	2535	#NAME?	1845	-1	Intron	TTC15
2	3394750	CAG	C	0.000884	1.81	0.179	-0.248	0.1849	16549	+--X---	16549	-1	Deletion	TTC15
2	3394806	A	G	0.000403	0.267	0.605377	-0.142	0.2739	16549	+-+X+-+	16549	-1	Intron	TTC15
2	3394935	A	G	0.000503	0.0664	0.796639	0.0632	0.2452	16549	+-XX-++	16549	-1	Intron	TTC15
2	3394956	G	A	0.00143	0.34	0.559544	0.152	0.2601	5164	++XXXX+	2838	-1	Intron	TTC15
2	3395026	C	T	0.00049	0.0842	0.771639	-0.0847	0.292	11983	X+XX--X	6487	-1	Intron	TTC15
2	3395079	T	G	0.00038	2.36	0.124614	0.433	0.2821	16549	+--X+++	16549	-1	Intron	TTC15
2	3395122	A	G	0.000107	0.331	0.564969	0.306	0.5321	16549	+--X++-	16549	-1	Intron	TTC15
2	3395249	G	A	3.84e-05	0.309	0.57847	-0.493	0.8875	16549	-+-X--+	16549	-1	Intron	TTC15
2	3395287	G	A	0.623	0.0922	0.761398	-0.00344	0.0113	16549	--+X-+-	16482	-1	Intron	TTC15
2	3395328	T	C	0.000653	0.0131	0.908791	-0.0247	0.2152	16549	+--X+-+	16549	-1	Intron	TTC15
2	3395345	T	C	0.0104	0.0253	0.873579	-0.00924	0.058	14444	+X-X+--	7167	-1	Intron	TTC15
2	3395383	T	C	0.629	0.202	0.653381	-0.00511	0.0114	16549	--+X-+-	16491	-1	Intron	TTC15
2	3395411	C	A	0.00011	0.64	0.423862	-0.419	0.5244	16549	---X-++	16549	-1	Intron	TTC15
2	3395459	C	T	8.52e-05	0.435	0.509381	-0.393	0.5956	16549	--+X+++	16549	-1	Intron	TTC15
2	3395460	G	A	0.00308	0.228	0.63273	0.0536	0.1121	12937	+XXX+-+	9103	-1	Intron	TTC15
2	3395523	C	T	0.000121	0.0432	0.835335	-0.104	0.5005	16549	--+X-+-	16549	-1	Intron	TTC15
2	3395579	A	G	0.00023	0.000423	0.983588	0.00899	0.4368	11385	XX-X+-X	6613	-1	Intron	TTC15
2	3395609	C	T	0.00072	0.268	0.60449	-0.116	0.2234	13920	#NAME?	7928	-1	Intron	TTC15
2	3395705	G	A	0.000132	0.376	0.539515	0.822	1.3398	2105	X+XXXXX	728	-1	Intron	TTC15
2	3395840	C	T	0.249	4.65	0.03102	-0.0274	0.0127	16549	--+X---	16061	-1	Intron	TTC15
2	3396067	T	TCTC	0.611	0.389	0.53276	-0.00703	0.0113	16549	--+X---	16549	-1	Insertion	TTC15
2	3396226	G	C	0.00176	0.0112	0.915542	-0.0139	0.1311	16549	---X+++	16549	-1	Intron	TTC15
2	3396235	A	G	0.000304	0.157	0.692106	0.125	0.3151	16549	+-XX+-+	16549	-1	Intron	TTC15
2	3396360	T	C	0.139	0.989	0.32004	0.0158	0.0159	16549	+--X+-+	16050	-1	Intron	TTC15
2	3396371	A	G	0.00887	3.61	0.057489	0.111	0.0586	16549	+-+X+++	14726	-1	Intron	TTC15
2	3396440	G	A	0.000117	1.71	0.19087	-1.9	1.4502	2031	XX-XXX-	1729	-1	Intron	TTC15
2	3396649	G	A	0.00061	0.808	0.368746	0.2	0.2226	16549	+++X+--	16549	-1	Intron	TTC15
2	3396675	A	G	3.57e-05	0.0191	0.890181	0.127	0.9198	16549	+-+X+-+	16549	-1	Intron	TTC15
2	3396731	A	C	0.00055	1.19	0.274423	0.256	0.2344	16549	-X+X++-	16549	-1	Intron	TTC15
2	3396800	G	T	0.000299	0.28	0.596917	0.168	0.3181	16549	---X++-	16549	-1	Intron	TTC15
2	3396838	A	G	0.223	0.516	0.47243	0.00949	0.0132	16549	-++X++-	16066	-1	Intron	TTC15
2	3396883	T	TA	0.114	2.12	0.145774	-0.0252	0.0173	16549	-+-X-++	16549	-1	Insertion	TTC15
2	3397126	T	C	0.000279	0.176	0.674525	0.138	0.3291	16549	-+-X+++	16549	-1	Intron	TTC15
2	3397279	T	TAC	0.00186	0.0707	0.790261	0.0339	0.1276	16549	+--X++-	16549	-1	Insertion	TTC15
2	3397312	C	T	0.139	1.01	0.316007	0.0159	0.0159	16549	+--X+-+	16055	-1	Intron	TTC15
2	3397330	C	T	8.27e-05	0.394	0.530155	0.379	0.6043	16549	-XXX++-	16549	-1	Intron	TTC15
2	3397359	T	C	0.615	0.356	0.550591	-0.00674	0.0113	16549	--+X--+	16464	-1	Intron	TTC15
2	3397377	A	G	0.614	0.295	0.586923	-0.00613	0.0113	16549	--+X-++	16464	-1	Intron	TTC15
2	3397400	T	C	0.000293	1.44	0.230547	0.385	0.3209	16549	-X+X++-	16549	-1	Intron	TTC15
2	3397411	A	G	0.000984	0.0619	0.803456	-0.0436	0.1753	16549	+-+X-++	16549	-1	Intron	TTC15
2	3397437	T	C	0.00841	2.39	0.122234	0.093	0.0602	16549	-+-X++-	12555	-1	Intron	TTC15
2	3397441	T	A	0.000244	0.685	0.407909	0.377	0.4559	9878	XXXX+-X	5796	-1	Intron	TTC15
2	3397460	TA	T	0.526	0.191	0.661896	-0.00481	0.011	16549	--+X-++	16549	-1	Deletion	TTC15
2	3397577	G	A	0.033	0.578	0.447144	-0.0234	0.0308	16549	++-X-++	15523	-1	Intron	TTC15
2	3397664	A	G	0.000739	0.0114	0.914803	0.0245	0.2288	12937	-XXX++-	9239	-1	Intron	TTC15
2	3397796	T	C	8.52e-05	0.00681	0.934207	-0.0492	0.5955	16549	+--X+-+	16549	-1	Intron	TTC15
2	3398209	C	T	0.00132	0.752	0.385877	0.14	0.1619	14518	#NAME?	8449	-1	Intron	TTC15
2	3398210	G	A	0.00386	0.638	0.424398	-0.0708	0.0886	16549	---X---	12696	-1	Intron	TTC15
2	3398273	T	C	0.000201	0.0429	0.835992	0.205	0.9899	2535	#NAME?	1757	-1	Intron	TTC15
2	3398369	G	A	0.0111	0.24	0.624449	0.0257	0.0525	16549	+-+X-+-	15895	-1	Intron	TTC15
2	3398371	A	G	0.00015	0.133	0.715243	-0.164	0.4496	16549	#NAME?	16549	-1	Intron	TTC15
2	3398486	G	A	1.68e-05	2.66	0.102661	-2.19	1.3397	16549	--XX-+-	16549	-1	Intron	TTC15
2	3398579	G	A	0.00124	0.0516	0.820255	-0.0379	0.1669	14444	-X+X+-+	11900	-1	Intron	TTC15
2	3398601	A	AT	0.223	0.479	0.489004	0.00913	0.0132	16549	-++X++-	16549	-1	Insertion	TTC15
2	3398707	T	A	0.000116	0.348	0.555242	0.3	0.5093	16549	-+-X-+-	16549	-1	Intron	TTC15
2	3398775	T	C	0.00327	0.486	0.485609	0.0759	0.1089	12937	+XXX+++	9322	-1	Intron	TTC15
2	3398793	G	A	5.61e-05	0.0922	0.761349	-0.399	1.3142	5164	-+XXXX-	4160	-1	Intron	TTC15
2	3398813	T	A	0.000812	1.3	0.25381	-0.236	0.2066	14444	-X-X-++	12194	-1	Intron	TTC15
2	3398826	T	C	2.44e-05	0.552	0.45746	0.828	1.1138	16549	--XX+++	16549	-1	Intron	TTC15
2	3398842	A	G	0.011	0.151	0.697864	0.0204	0.0526	16549	+-+X-+-	15905	-1	Intron	TTC15
2	3398906	C	T	0.00149	0.545	0.460289	0.121	0.1637	12507	X-XX++-	6492	-1	Intron	TTC15
2	3398914	G	A	0.116	1	0.316335	0.0172	0.0172	16549	+--X+-+	16076	-1	Intron	TTC15
2	3398927	C	G	0.00327	0.48	0.488376	0.0755	0.109	12937	+XXX+++	9463	-1	Intron	TTC15
2	3399028	T	G	0.0109	1.18	0.276549	0.0604	0.0555	15042	--XX-++	11906	-1	Intron	TTC15
2	3399054	G	A	0.00152	0.283	0.594929	-0.21	0.3954	2105	X-XXXXX	2103	-1	Intron	TTC15
2	3399056	A	G	0.000268	0.73	0.392875	0.581	0.6801	4042	#NAME?	2807	-1	Intron	TTC15
2	3399082	C	G	0.00736	0.187	0.665443	0.0297	0.0686	14518	#NAME?	11470	-1	Intron	TTC15
2	3399194	AT	A	0.213	0.0947	0.758306	0.00413	0.0134	16549	-++X++-	16549	-1	Deletion	TTC15
2	3399285	T	C	0.0013	0.363	0.54712	0.104	0.1729	12937	+XXX+--	11395	-1	Intron	TTC15
2	3399287	C	G	0.000121	0.866	0.352147	0.466	0.5006	16549	+++X+-+	16549	-1	Intron	TTC15
2	3399302	C	T	0.0107	3.57	0.058676	-0.106	0.0561	15042	-+XX+--	12586	-1	Intron	TTC15
2	3399316	G	T	0.000791	1.15	0.283334	-0.21	0.1956	16549	++-X-+-	16549	-1	Intron	TTC15
2	3399491	G	A	0.00051	0.354	0.552053	0.145	0.2434	16549	-++X-+-	16549	-1	Intron	TTC15
2	3399500	A	AT	0.196	0.224	0.635755	0.00655	0.0138	16549	-+-X++-	16549	-1	Insertion	TTC15
2	3399605	A	G	3.35e-05	1.05	0.306463	-0.972	0.9503	16549	--+X--+	16549	-1	Intron	TTC15
2	3399682	G	A	0.178	0.0108	0.917077	-0.0015	0.0144	16549	-++X+--	16090	-1	Intron	TTC15
2	3399701	A	G	0.000781	0.00021	0.988429	-0.00323	0.2225	12937	-XXX-++	9283	-1	Intron	TTC15
2	3399935	C	G	1.75e-05	1.16	0.282212	-1.41	1.3127	16549	+--X-++	16549	-1	Intron	TTC15
2	3400010	GTT	G	0.179	0.00995	0.920526	-0.00143	0.0143	16549	-++X+--	16549	-1	Deletion	TTC15
2	3400091	T	C	0.0389	2.23	0.135041	-0.0425	0.0284	16549	-++X-+-	15642	-1	Intron	TTC15
2	3400107	C	T	0.000182	0.0491	0.824573	0.231	1.041	2535	#NAME?	1362	-1	Intron	TTC15
2	3400111	C	T	0.0105	0.174	0.676848	0.0224	0.0538	16549	+-+X-+-	15945	-1	Intron	TTC15
2	3400189	G	A	0.00152	0.165	0.684834	-0.06	0.1478	15042	-+XX-++	7447	-1	Intron	TTC15
2	3400256	A	T	0.000168	0.473	0.491734	0.292	0.4246	16549	--+X+++	16549	-1	Intron	TTC15
2	3400445	A	G	6.24e-06	0.0111	0.916135	0.232	2.2011	16549	---X-++	16549	-1	Intron	TTC15
2	3400457	A	C	0.000797	0.242	0.622426	0.108	0.2203	12937	-XXX++-	7029	-1	Intron	TTC15
2	3400559	G	A	0.246	4.35	0.036966	-0.0266	0.0128	16549	--+X---	16083	-1	Intron	TTC15
2	3400561	A	G	0.000234	0.00447	0.946694	-0.0257	0.3841	14518	#NAME?	13235	-1	Intron	TTC15
2	3400609	C	T	0.178	0.0144	0.904646	-0.00172	0.0144	16549	-++X+--	16097	-1	Intron	TTC15
2	3400774	G	T	0.136	1.34	0.247829	0.0185	0.016	16549	++-X+-+	16059	-1	Intron	TTC15
2	3400859	C	T	6.6e-05	4	0.045558	1.35	0.6768	16549	-+-X-++	16549	-1	Intron	TTC15
2	3400882	A	G	0.00113	0.478	0.489555	0.317	0.4589	2105	X+XXXXX	746	-1	Intron	TTC15
2	3400980	A	G	1.94e-05	1.01	0.314292	-1.25	1.2467	16549	--+X+--	16549	-1	Intron	TTC15
2	3401021	A	G	0.00017	0.235	0.627955	0.24	0.4949	11983	X-XX+-X	9871	-1	Intron	TTC15
2	3401069	T	C	0.00161	0.333	0.563665	0.0847	0.1467	14444	-X-X+--	12624	-1	Intron	TTC15
2	3401198	C	T	0.000258	0.248	0.618272	0.171	0.3424	16549	#NAME?	16549	-1	Intron	TTC15
2	3401241	T	C	0.112	1.75	0.185883	-0.0231	0.0174	16549	++-X-++	15667	-1	Intron	TTC15
2	3401270	C	T	0.00106	1.87	0.170996	0.232	0.1692	16549	+-+X++-	16549	-1	Intron	TTC15
2	3401306	T	C	0.000349	0.0248	0.874812	0.0535	0.3398	12413	#NAME?	10731	-1	Intron	TTC15
2	3401471	G	A	0.0004	2.56	0.109821	0.439	0.2748	16549	---X+++	16549	-1	Intron	TTC15
2	3401492	T	C	0.0112	0.0236	0.877836	0.00928	0.0604	12413	#NAME?	10369	-1	Intron	TTC15
2	3401656	C	G	6.68e-05	4.83e-05	0.994453	0.00468	0.6728	16549	-+-X+--	16549	-1	Intron	TTC15
2	3401681	A	G	0.000991	1.3	0.253828	-0.199	0.1747	16549	-++X+-+	16549	-1	Intron	TTC15
2	3401859	G	C	3.21e-05	0.00142	0.969982	-0.0365	0.9706	16549	#NAME?	16549	-1	Intron	TTC15
2	3401893	T	C	0.25	4.54	0.033204	-0.027	0.0127	16549	--+X---	16059	-1	Intron	TTC15
2	3401918	T	G	0.000235	2.57	0.109183	0.574	0.3585	16549	+-+X-++	16549	-1	Intron	TTC15
2	3401948	C	G	0.00495	0.0584	0.808974	0.0219	0.0904	12413	#NAME?	6166	-1	Intron	TTC15
2	3401955	G	A	0.000126	0.832	0.36159	-1.14	1.2502	2535	#NAME?	924	-1	Intron	TTC15
2	3402001	T	C	0.000524	0.16	0.689438	0.096	0.2403	16549	#NAME?	16549	-1	Intron	TTC15
2	3402026	T	C	0.00133	0.918	0.338008	-0.145	0.1509	16549	--+X-+-	13673	-1	Intron	TTC15
2	3402071	C	G	0.000218	0.0715	0.789177	-0.0995	0.3721	16549	-+-X-++	16549	-1	Intron	TTC15
2	3402095	A	G	0.0137	1.98	0.158981	0.0677	0.0481	16025	#NAME?	11540	-1	Intron	TTC15
2	3402238	T	A	0.000477	1.93	0.164566	0.35	0.2517	16549	++-X-+-	16549	-1	Intron	TTC15
2	3402262	C	T	0.00526	0.0577	0.810235	-0.0195	0.0811	14518	#NAME?	9316	-1	Intron	TTC15
2	3402279	C	T	0.00025	1.13	0.286981	0.945	0.888	2535	#NAME?	1038	-1	Intron	TTC15
2	3402323	C	T	0.0105	0.16	0.6892	0.0216	0.054	16549	+-+X-+-	16005	-1	Intron	TTC15
2	3402324	G	T	0.249	4.55	0.032965	-0.0271	0.0127	16549	--+X---	16088	-1	Intron	TTC15
2	3402332	G	A	0.0101	0.717	0.397185	0.0465	0.0549	16549	---X-+-	11795	-1	Intron	TTC15
2	3402348	T	C	0.000134	0.314	0.57509	-0.266	0.4751	16549	+--X+-+	16549	-1	Intron	TTC15
2	3402454	C	T	0.0294	1.84	0.174811	0.0442	0.0325	16549	+-+X-+-	15813	-1	Intron	TTC15
[truncated: 8,919 more rows]
